# Supplementary material for: Intraspecific Genetic Diversity Analyses of Yam (Dioscorea polystachya Turcz.) Based on DUS Traits and SSR Molecular Markers
Source: Ecol Evol. 2025 Oct 16;15(10):e72295. doi: 10.1002/ece3.72295 (PMC12530841; doi:10.1002/ece3.72295)
Supplement: Supplementary file 2 — Table S1: Name of 113 yam accessions. Table S2: Phenotypic data of 113 yam germplasm resources. Table S3: Principal component analysis of 40 traits in 113 yam germplasms. Table S4: Loading of factors in principal components. Table S5: List of the 19 SSR markers selected. Table S6: Genotyping matrix for 19 SSR markers. Table S7: Hardy–Weinberg equilibrium at 19 microsatellite loci among 5 groups of Dioscorea polystachya . Table S8: Germplasm classification results by DUS testing and SSR in 113 yam accessions. [file ECE3-15-e72295-s001.xlsx]

## Sheet: Table S1
Table S1. Name of 113 yam accessions.
Code	Accessions	Type	Origin	Species
CY001	Anguo xiaobaizui	Landrace	Hebei	Dioscorea polystachya Turcz.
CY002	Anguo bangyao	Landrace	Hebei	D. polystachya
CY003	Shuangbang No. 1	Landrace	Hebei	D. polystachya
CY004	Shuangbang No. 2	Landrace	Hebei	D. polystachya
CY005	Bangyao	Landrace	Hebei	D. polystachya
CY006	Hongmiao No. 1	Landrace	Shaanxi	D. polystachya
CY007	Xishi	Landrace	Shandong	D. polystachya
CY008	Shuangbao	Landrace	Shaanxi	D. polystachya
CY009	Xincheng ximao	Landrace	Shandong	D. polystachya
CY010	Xiaobaizui	Landrace	Hebei	D. polystachya
CY011	Long yam No. 1	Landrace	Gansu	D. polystachya
CY012	Ximao	Landrace	Hebei	D. polystachya
CY013	Qinye yam male	Wild	Henan	D. polystachya
CY014	Honghuaban	Landrace	Shandong	D. polystachya
CY015	Anshun	Landrace	Guizhou	D. polystachya
CY016	Sichuan xinpinxi	Landrace	Sichuan	D. polystachya
CY017	Sichuan ya	Landrace	Sichuan	D. polystachya
CY018	Bikeqi	Landrace	Inner Mongolia	D. polystachya
CY019	Huilou	Landrace	Henan	D. polystachya
CY020	Huixian taihang	Wild	Henan	D. polystachya
CY021	Qinye	Wild	Henan	D. polystachya
CY022	Shuiguo	Landrace	Jiangsu	D. polystachya
CY023	Bian	Landrace	Shanxi	D. polystachya
CY024	Ma	Landrace	Shanxi	D. polystachya
CY025	Taigu duan No. 1	Landrace	Shanxi	D. polystachya
CY026	Jicun	Landrace	Shanxi	D. polystachya
CY027	Pingyao	Landrace	Shanxi	D. polystachya
CY028	Riben bai	Landrace	Jiangxi	D. polystachya
CY029	Subei huai	Landrace	Jiangsu	D. polystachya
CY030	Meidai	Landrace	Jiangsu	D. polystachya
CY031	Luoci	Landrace	Yunnan	D. polystachya
CY032	Baipi	Landrace	Jiangsu	D. polystachya
CY033	Fengxian tiegun	Landrace	Jiangsu	D. polystachya
CY034	Nongda wujia	Landrace	Jiangsu	D. polystachya
CY035	2019361054	Landrace	Jiangxi	D. polystachya
CY036	Huangshan	Landrace	Anhui	D. polystachya
CY037	Susheng ye	Wild	Anhui	D. polystachya
CY038	Dangshan	Landrace	Anhui	D. polystachya
CY039	Yunling	Landrace	Anhui	D. polystachya
CY040	Fujian tiegun	Landrace	Fujian	D. polystachya
CY041	Liuyueshu	Landrace	Fujian	D. polystachya
CY042	Baiyu	Landrace	Shanxi	D. polystachya
CY043	Linquan ben	Landrace	Anhui	D. polystachya
CY044	Shandong No.2	Landrace	Shandong	D. polystachya
CY045	Wuzhi taigu	Landrace	Henan	D. polystachya
CY046	Japan dahe	Landrace	Jiangsu	D. polystachya
CY047	Riben	Landrace	Jiangsu	D. polystachya
CY048	Songye No.1	Landrace	Henan	D. polystachya
CY049	Nancheng	Landrace	Jiangxi	D. polystachya
CY050	Jincheng cai	Landrace	Shanxi	D. polystachya
CY051	Yongfeng huai	Landrace	Jiangxi	D. polystachya
CY052	Songye yam male	Landrace	Henan	D. polystachya
CY053	Binhai	Landrace	Jiangsu	D. polystachya
CY054	Guangxi yulin	Landrace	Guangxi	D. polystachya
CY055	Jincheng No.1	Landrace	Shanxi	D. polystachya
CY056	Shandong niutuimi	Landrace	Shandong	D. polystachya
CY057	Wild yams	Wild	Henan	D. polystachya
CY058	Gaoyangzi	Landrace	Hebei	D. polystachya
CY059	Dahe changyu	Landrace	Shaanxi	D. polystachya
CY060	Shouyang	Landrace	Shanxi	D. polystachya
CY061	Xiaoye No.2	Landrace	Henan	D. polystachya
CY062	Wutong	Landrace	Shanxi	D. polystachya
CY063	Bai	Landrace	Hebei	D. polystachya
CY064	Dengxianfeng	Landrace	Henan	D. polystachya
CY065	Shennongshan No.4	Wild	Henan	D. polystachya
CY066	Foshou	Landrace	Hubei	D. polystachya
CY067	Taihangshan ye	Wild	Henan	D. polystachya
CY068	Wenxian No.2	Landrace	Henan	D. polystachya
CY069	Jiangxian nanfanzhen	Landrace	Shanxi	D. polystachya
CY070	Gaoyang xiaobaizui	Landrace	Hebei	D. polystachya
CY071	Xiangfenchengguan liucun	Landrace	Shanxi	D. polystachya
CY072	Jincheng	Landrace	Shanxi	D. polystachya
CY073	Songye No.3	Landrace	Henan	D. polystachya
CY074	Taiguxian nanyangcun	Landrace	Shanxi	D. polystachya
CY075	Shanxi taiyuan	Landrace	Shanxi	D. polystachya
CY076	Riben qingsen	Landrace	Shandong	D. polystachya
CY077	Yuanqu cai	Landrace	Shanxi	D. polystachya
CY078	Huaiqing No.2	Landrace	Henan	D. polystachya
CY079	Wenyin No.1	Landrace	Henan	D. polystachya
CY080	Guannan	Landrace	Jiangsu	D. polystachya
CY081	Yanye No.1	Landrace	Henan	D. polystachya
CY082	Shanghai mao	Landrace	Shanghai	D. polystachya
CY083	Qingyuan	Landrace	Fujian	D. polystachya
CY084	Wudangshan	Landrace	Hubei	D. polystachya
CY085	Shanxi	Landrace	Shanxi	D. polystachya
CY086	Mao	Landrace	Hebei	D. polystachya
CY087	Hebei bang	Landrace	Hebei	D. polystachya
CY088	Jincheng No.2	Landrace	Shanxi	D. polystachya
CY089	Lijiang No.2	Landrace	Yunnan	D. polystachya
CY090	Guangxinongkeyuan	Landrace	Guangxi	D. polystachya
CY091	Xiaoyi wutong	Landrace	Shanxi	D. polystachya
CY092	Tiegun	Landrace	Henan	D. polystachya
CY093	P361025025	Landrace	Jiangxi	D. polystachya
CY094	P361103001	Landrace	Jiangxi	D. polystachya
CY095	Jiaxiang xichangmao	Landrace	Shandong	D. polystachya
CY096	Shandong tiegun	Landrace	Shandong	D. polystachya
CY097	Huaiqing No.1	Landrace	Henan	D. polystachya
CY098	Nanzhao	Landrace	Henan	D. polystachya
CY099	Dabaizui	Landrace	Henan	D. polystachya
CY100	Xiuwu qinglongxia	Wild	Henan	D. polystachya
CY101	Jiujinhuang	Landrace	Jiangsu	D. polystachya
CY102	Nanjing cai	Landrace	Jiangsu	D. polystachya
CY103	Yongfeng	Landrace	Jiangxi	D. polystachya
CY104	Jiangsu cai	Landrace	Jiangsu	D. polystachya
CY105	Shatanyuan	Landrace	Henan	D. polystachya
CY106	Songye No.2	Landrace	Henan	D. polystachya
CY107	Jinjialing No.2	Landrace	Henan	D. polystachya
CY108	Wenke No.3	Landrace	Henan	D. polystachya
CY109	Pingliang	Landrace	Gansu	D. polystachya
CY110	Natural Diosces	Landrace	Henan	D. polystachya
CY111	Shandong baiyu	Landrace	Shandong	D. polystachya
CY112	No.47	Landrace	Henan	D. polystachya
CY113	Hubei lichuan	Landrace	Hubei	D. polystachya

## Sheet: Table S2
Table S2. Phenotypic data of 113 yam germplasm resources.
ID	Accessions	Traits
		T1	T2	T3	T4	T5	T6	T7	T8	T9	T10	T11	T12	T13	T14	T15	T16	T17	T18	T19	T20	T21	T22	T23	T24	T25	T26	T27	T28	T29	T30	T31	T32	T33	T34	T35	T36	T37	T38	T39	T40	T41	T42	T43	T44	T45	T46	T47	T48
CY001	Anguo xiaobaizui	7	7	2	2	1	1	1	1	3	2	1	7	1	3	1	2	1	1	1	2	1	1	7	3	2	3	3	3.57	0.94	4.32	0.68	8.74	5.88	1.48846	5.86	1	2	2	1	1	71.2	36.612	11.4	0.342	0.77462	13.104	9.44	1
CY002	Anguo bangyao	7	7	2	2	2	1	5	1	3	2	1	7	1	3	1	2	2	1	1	1	1	1	7	3	2	5	5	2.072	1.4	3.86	0.38	8.12	6.28	1.29521	4.14	1	2	2	1	1	69	37.092	11.4	0.344	0.83126	13.198	9.706	1
CY003	Shuangbang No. 1	7	7	2	2	2	1	5	1	3	2	1	7	1	3	1	2	2	1	1	1	2	1	7	3	2	3	3	3.504	1.52	3	0	7.06	6.14	1.15581	3.98	1	2	2	1	1	80	30.846	10.4	0.472	2.03086	19.074	13.154	2
CY004	Shuangbang No. 2	7	7	2	2	2	1	5	1	3	2	1	7	1	3	1	2	1	1	1	2	2	1	7	3	0	3	3	2.918	1.62	3.54	0.29	6.78	6.1	1.11877	4.44	1	2	2	1	1	65.8	29.45	9	0.348	1.92602	22.682	12.974	1
CY005	Bangyao	7	7	2	2	2	1	5	1	3	2	1	7	1	3	1	2	2	1	1	1	2	1	7	3	2	7	7	3.71	1.4	3.2	0	6.98	6.12	1.15401	3.92	1	2	2	1	1	65.2	35.676	14.6	0.398	1.53184	18.12	11.692	2
CY006	Hongmiao No. 1	7	7	2	2	2	1	5	1	3	2	1	7	1	3	1	2	2	1	1	1	2	1	7	5	2	5	5	3.72	1.02	2.86	0.2	6.2	4.8	1.28716	3.48	2	2	2	1	1	95.8	16.148	16.4	0.592	1.64346	19.23	11.946	1
CY007	Xishi	7	7	2	2	1	1	1	1	3	2	1	7	1	3	1	2	1	1	1	2	2	1	5	3	1	1	1	3.506	0.92	2.72	0.22	6.34	4.18	1.52992	2.82	1	2	2	1	1	69	26.224	16.8	0.25	1.4661	18.616	10.796	2
CY008	Shuangbao	7	7	2	2	2	1	5	1	3	2	1	7	1	4	1	2	1	1	1	2	1	1	7	3	2	1	1	3.726	1.68	3.08	0.18	6.16	5.76	1.07394	3.84	1	2	2	1	1	95.2	34.26	16	0.594	1.55744	18.842	11.366	1
CY009	Xincheng ximao	7	7	2	2	1	1	3	1	3	2	1	7	1	2	1	2	1	1	1	2	1	1	5	3	2	5	5	3.474	1.68	3.54	0	7.02	6.3	1.11189	3.96	1	4	2	1	1	58.8	35.518	8.7	0.272	3.01846	22.386	14.632	1
CY010	Xiaobaizui	7	7	2	2	1	1	1	1	3	2	1	7	1	3	1	2	1	1	1	2	1	1	7	3	2	5	5	2.464	1.28	2.5	0	5.26	4.84	1.09161	3.92	1	2	2	1	1	68.8	49.974	12.2	0.554	1.64284	17.362	12.568	1
CY011	Long yam No. 1	7	7	2	2	1	1	3	1	3	2	1	7	1	3	1	2	2	1	1	3	1	1	7	5	2	7	7	2.362	1.06	2.44	0.22	5.74	4.44	1.29448	3.24	1	2	2	1	1	87.6	40.836	11	0.858	1.5579	17.774	11.994	1
CY012	Ximao	7	7	2	2	1	1	3	1	3	2	1	7	1	3	1	2	2	3	9	2	2	1	7	3	2	5	5	2.968	1.46	3.68	0	7.16	5.9	1.21581	4.76	1	2	2	1	1	73.8	36.3	10.4	0.524	1.53928	15.436	11.742	1
CY013	Qinye yam male	7	7	2	2	2	1	5	1	3	2	1	7	1	3	1	2	1	1	1	2	2	1	3	3	2	3	3	3.406	1.66	3.56	0.56	6.3	5.58	1.13972	5	1	9	2	1	1	63.4	25.602	7.6	0.26	0.7928	11.71	10.038	1
CY014	Honghuaban	7	7	2	2	2	1	7	1	3	2	1	7	1	3	1	2	2	1	1	1	1	1	7	3	2	3	3	3.558	0.9	2.52	0	4.92	4.34	1.13602	3.02	1	9	2	1	1	87.8	12.804	12.6	0.402	0.81512	11.96	10.472	2
CY015	Anshun	7	7	2	2	2	1	5	1	3	2	1	7	1	3	1	2	2	1	1	2	2	1	5	3	0	3	3	2.998	0.46	2.54	0.2	5.94	3.78	1.57531	3.88	1	2	2	1	1	76.6	36.874	12	0.456	0.9274	13.452	10.292	2
CY016	Sichuan xinpinxi	7	7	2	2	2	1	5	1	3	2	1	7	1	3	1	2	1	1	1	1	2	1	7	5	2	5	5	3.522	0.88	1.96	0.22	5.28	3.34	1.57909	1.98	1	2	2	1	1	75.6	39.79	8.2	0.468	0.76288	13.58	9.682	1
CY017	Sichuan ya	7	7	2	2	1	1	3	1	3	2	1	7	1	4	1	4	2	1	1	1	2	1	7	5	2	5	5	5.058	0.52	2.74	0	5.92	4.42	1.34055	3.38	1	2	2	1	1	84.2	28.112	11.4	0.312	1.02996	15.02	10.366	1
CY018	Bikeqi	7	7	2	2	2	1	3	1	3	2	1	7	1	3	1	1	2	1	1	1	2	1	7	3	1	5	5	3.376	1.36	3.26	0.26	6.74	5.24	1.28991	3.54	1	2	2	1	1	73	42.494	12.6	0.5	1.007	13.688	10.96	1
CY019	Huilou	7	7	2	2	2	1	7	1	3	2	1	7	1	3	1	3	2	1	1	1	2	1	3	5	1	1	1	3.618	1.06	2.92	0.14	6.32	4.76	1.33324	3.24	1	2	2	1	1	76.2	43.132	10.6	0.53	0.99396	13.216	10.664	2
CY020	Huixian taihang	7	7	2	2	2	1	7	1	3	2	1	7	1	3	1	2	2	1	1	2	2	1	7	3	2	1	1	3.854	1.18	3.22	0.36	5.8	4.32	1.38057	2.7	1	9	2	1	1	70	60.25	13.8	0.582	1.4158	16.384	11.644	1
CY021	Qinye	7	7	2	2	1	1	1	1	3	2	1	7	1	3	1	2	1	1	1	1	2	1	5	3	2	1	1	2.014	1.36	3.04	0.28	6.54	5.02	1.30398	4.16	1	2	2	1	1	47.8	24.982	8.8	0.15	0.10978	6.434	5.2	2
CY022	Shuiguo	7	7	2	2	1	1	3	1	3	2	1	7	1	3	1	2	2	1	1	1	2	1	5	3	2	1	1	3.076	0.78	3.34	0.5	5.9	4.72	1.25723	3.2	1	2	2	1	1	87.6	48.022	20.2	0.648	1.0926	14.356	11.212	1
CY023	Bian	7	7	2	2	2	1	5	1	3	2	1	7	1	3	1	4	2	1	1	2	1	1	7	3	2	5	5	2.826	1.34	3.5	0.4	6.3	5.46	1.15357	3.8	1	2	2	1	1	61.6	34.368	10.6	0.28	1.20386	17.276	10.848	1
CY024	Ma	7	7	2	2	2	1	5	1	3	2	1	7	1	2	1	2	2	3	9	1	2	1	7	3	2	5	5	3.074	1.26	2.98	0.16	5.88	4.72	1.25309	2.78	2	9	2	1	1	87.8	33.818	13	0.444	1.405	16.868	11.596	1
CY025	Taigu duan No. 1	7	7	2	2	2	1	7	1	3	2	1	7	1	4	1	2	1	1	1	2	2	1	7	3	2	3	3	2.91	1.3	3.3	0.16	5.96	4.76	1.25557	3.16	1	2	2	1	1	99.6	72.216	18	0.774	0.46508	9.646	8.844	1
CY026	Jicun	7	7	2	2	1	1	1	1	3	2	1	7	1	3	1	2	1	1	1	2	2	1	7	3	1	3	3	2.636	1.28	2.54	0.16	5.36	4.56	1.19003	2.9	1	9	2	1	1	66.2	37.284	7.4	0.454	1.61256	15.626	13.224	2
CY027	Pingyao	7	7	2	2	1	1	1	1	3	2	1	7	1	3	1	3	1	1	1	2	2	1	3	5	1	1	1	3.712	1.34	2.48	0.3	5.32	4.56	1.16704	2.82	1	2	2	1	1	80	38.342	13.8	0.4	0.62268	10.092	9.58	2
CY028	Riben bai	7	7	2	2	1	1	1	1	3	2	1	7	1	3	1	2	1	1	1	2	2	1	7	3	2	3	3	2.424	1.36	2.52	0.12	5.28	4.84	1.09043	2.78	1	3	2	1	1	62	63.994	12.2	0.336	0.61064	9.588	9.528	1
CY029	Subei huai	7	7	2	2	2	1	7	1	3	2	1	7	1	3	1	4	2	1	1	1	1	1	7	3	2	7	7	3.788	1.26	2.88	0.16	6.14	4.36	1.40797	3.12	2	3	2	1	1	52.8	48.466	11	0.396	1.18026	15.458	10.714	1
CY030	Meidai	7	7	2	2	1	1	3	1	3	2	1	7	1	3	1	4	1	1	1	1	1	1	7	5	2	5	5	3.68	1.86	5.16	0.56	8.22	7.52	1.09606	5.02	1	4	2	1	1	55	96.05	7.2	0.66	1.18246	13.964	12	1
CY031	Luoci	7	7	2	2	2	1	7	1	3	2	1	7	1	4	1	4	2	1	9	3	2	1	7	3	2	5	5	3.63	1.38	2.92	0	5.6	4.4	1.2782	3.08	1	3	2	1	1	83.8	38.022	9.6	0.546	1.40924	15.71	11.516	1
CY032	Baipi	7	7	2	2	2	1	7	1	3	2	1	7	1	4	1	2	2	1	1	1	2	1	5	5	2	5	5	2.52	0.92	2.5	0.18	5.34	4.44	1.21556	2.48	1	3	2	1	1	49.6	30.786	13.6	0.21	0.08436	5.656	4.376	2
CY033	Fengxian tiegun	7	7	2	2	1	1	3	1	3	2	1	7	1	4	1	4	1	1	1	2	1	1	7	7	1	5	5	4.122	1.06	2.52	0	5.64	4.22	1.3303	3.5	1	3	2	1	1	70	30.192	13.6	0.394	1.52644	18.412	12.06	1
CY034	Nongda wujia	7	7	2	2	1	1	1	1	3	2	1	7	1	4	1	2	2	4	9	1	1	1	5	3	2	3	3	2.15	1.2	2.82	0	6.44	4.88	1.33703	3.28	1	3	2	1	1	48.8	27.768	7.1	0.166	0.82244	14	9.728	1
CY035	2019361054	7	7	2	2	2	1	7	1	3	2	1	7	1	2	1	1	2	1	1	1	2	1	3	5	0	3	3	3.232	1.56	2.96	0	6.64	5.1	1.31178	2.96	1	3	2	1	1	52.2	41.752	6.6	0.376	2.2138	19.986	14.244	1
CY036	Huangshan	7	7	2	2	1	1	3	1	3	2	1	7	1	3	1	4	2	4	9	1	2	1	7	3	1	1	1	2.604	1.38	3.12	0.16	7.14	5.44	1.31264	4.06	1	3	3	1	1	69.6	45.53	11.6	0.468	0.90908	12.01	10.288	1
CY037	Susheng ye	7	7	2	2	2	1	7	1	3	2	1	7	1	3	1	4	3	1	1	1	1	1	7	5	2	5	5	2.86	1.2	2.78	0.12	5.98	4.68	1.27364	4.16	1	3	2	1	1	61	44.362	11.2	0.418	0.71546	12.306	9.74	1
CY038	Dangshan	7	7	2	2	1	1	3	1	3	2	1	7	1	3	1	2	3	4	9	1	2	1	7	5	2	5	5	2.722	1.2	3.14	0.2	7.36	5.88	1.25757	3.84	1	3	2	1	1	62.2	57.37	9.4	0.492	1.15334	16.604	10.812	1
CY039	Yunling	7	7	2	2	2	1	7	1	3	2	1	7	1	3	1	2	2	3	9	1	1	1	7	3	2	3	3	2.194	1.34	2.74	0.34	6.52	4.98	1.31342	3.6	1	3	2	1	1	59.6	37.378	6	0.624	1.0038	13.15	11.434	1
CY040	Fujian tiegun	7	7	2	2	1	1	3	1	3	2	1	7	1	4	1	3	1	2	1	2	2	1	7	5	1	5	5	2.998	1.5	3.5	0.14	6.06	5.28	1.14214	3.72	1	3	2	1	1	82.8	37.644	12.8	0.568	1.45904	17.854	11.848	1
CY041	Liuyueshu	5	5	2	2	2	1	7	1	3	2	1	7	1	3	1	2	2	1	1	2	2	1	7	3	1	1	1	2.25	1.2	3.18	0.16	5.94	5.06	1.20327	3.76	1	3	2	1	1	67.6	35.26	14.4	0.276	0.7934	12.398	10.346	1
CY042	Baiyu	7	7	2	2	2	1	7	1	3	2	1	7	1	3	1	2	2	1	1	1	2	1	5	3	2	5	5	2.706	1.4	3.14	0	6.4	4.82	1.34979	4.28	2	2	2	1	1	64	41.556	10.6	0.428	0.98472	14.576	11.208	1
CY043	Linquan ben	7	7	2	2	2	1	7	1	3	2	1	7	1	3	1	4	3	4	9	1	2	1	5	3	1	3	3	2.642	1.82	3.22	0	6.86	5.6	1.23298	3.66	1	3	2	1	1	66.4	33.584	11.4	0.294	0.95154	12.992	10.476	1
CY044	Shandong No.2	7	7	2	2	2	1	5	1	3	2	1	7	1	4	1	2	2	1	1	1	2	1	7	3	1	5	5	2.818	0.86	2.42	0	5.54	4.34	1.27841	3	1	2	2	1	1	61.6	34.164	10	0.304	1.09172	17.32	10.288	2
CY045	Wuzhi taigu	7	7	2	2	2	1	5	1	3	2	1	7	1	4	1	2	2	1	1	1	2	1	7	3	2	5	5	3.004	1.42	3.1	0	7.44	5.46	1.40161	4.8	1	2	2	1	1	63.6	45.014	9.2	0.446	1.173	13.602	11.768	2
CY046	Japan dahe	7	7	2	2	2	1	5	1	3	2	1	7	1	4	1	2	2	1	1	1	2	1	7	5	2	1	1	2.976	1.4	3.16	0.78	6.6	5.5	1.23518	3.26	1	2	2	1	1	61	36.682	9	0.34	0.55058	11.65	8.756	1
CY047	Riben	7	7	2	2	1	1	3	1	3	2	1	7	1	4	1	2	2	1	1	1	2	1	7	5	2	3	3	2.596	0.84	2.48	0.38	5.86	3.38	1.73517	3.46	1	4	2	1	1	75.2	45.512	8	0.642	0	0	0	2
CY048	Songye No.1	7	7	2	2	1	1	1	1	3	2	1	7	1	4	1	3	1	1	1	2	2	1	7	3	1	3	3	1.504	1.3	3.58	0.14	6.74	5.64	1.20501	3.74	1	2	2	1	1	61.6	77.204	10.2	0.484	1.3511	15.06	12.152	2
CY049	Nancheng	7	7	2	2	1	1	3	1	3	2	1	7	1	4	1	2	2	2	1	1	1	1	5	3	0	1	1	2.058	0.94	2.6	0.12	4.58	4.4	1.04103	2.8	2	2	2	1	1	56.4	29.82	8	0.228	1.50388	15.53	12.4	1
CY050	Jincheng cai	7	7	2	2	2	1	5	1	3	2	1	7	1	4	1	2	2	1	1	1	2	1	7	5	2	7	7	2.064	0.92	3.24	0.76	5.8	4.46	1.3152	3.1	3	9	2	1	1	67.4	46.422	12.2	0.438	0	0	0	2
CY051	Yongfeng huai	7	7	2	2	2	1	5	1	3	2	1	7	1	4	1	2	2	2	1	1	2	1	7	5	0	5	5	2.064	0.86	3.4	0.18	6.02	4.84	1.24779	2.8	1	2	2	1	1	60.6	30.1	11.2	0.208	0.5415	10.544	8.79	1
CY052	Songye yam male	7	7	2	2	2	1	5	1	3	2	1	7	1	4	1	2	2	2	1	1	2	1	7	5	0	3	3	2.438	1.34	3.38	0.16	6.84	5.32	1.28698	3.64	3	9	2	1	1	80.8	37.728	9	0.544	1.25402	16.6	11.134	2
CY053	Binhai	5	5	2	2	2	1	5	1	3	2	1	7	1	3	1	2	2	1	1	1	2	1	3	7	0	5	5	2.094	0.98	2.62	0	5.98	4.84	1.23505	3.02	1	2	2	1	1	70.8	36.58	12.4	0.302	0.96	13.846	9.28	1
CY054	Guangxi yulin	5	5	2	2	2	1	5	1	3	2	1	7	1	3	1	2	1	2	1	2	2	1	5	3	0	1	1	2.076	1.58	3.24	0	6.76	5.72	1.1917	5.18	1	2	2	1	1	69.2	36.42	12.2	0.298	0.64032	10.206	8.106	1
CY055	Jincheng No.1	7	7	2	2	1	1	3	1	3	2	1	7	1	4	1	4	1	2	1	2	2	1	7	3	1	3	3	2.79	1.22	3.38	0	5.92	5.38	1.1049	3.82	1	2	2	1	1	62.6	36.596	9.2	0.314	1.7144	15.666	13.348	1
CY056	Shandong niutuimi	5	5	2	2	2	1	5	1	3	2	1	7	1	4	1	4	2	2	1	1	2	1	7	5	2	5	5	1.638	1.06	3.4	0.1	6.26	5.36	1.16752	3.96	3	9	2	1	1	56.4	111.014	5.8	0.788	1.12688	13.824	11.272	2
CY057	Wild yams	5	5	2	2	2	1	5	1	3	2	1	7	1	3	1	2	2	2	1	2	2	1	5	5	0	1	1	2.47	1.32	2.48	0	5.16	4.84	1.06629	3.82	1	2	2	1	1	62.8	66.86	13.4	0.416	0.82074	12.918	11.344	1
CY058	Gaoyangzi	5	5	2	2	1	1	1	1	3	2	1	7	1	4	1	2	2	1	1	1	2	1	5	3	1	3	3	2.392	1.18	3.26	0	7.52	5.74	1.31142	4.08	1	9	2	1	1	52.2	79.67	7.2	0.378	2.05342	18.756	15.216	1
CY059	Dahe changyu	7	7	2	2	2	1	5	1	3	2	1	7	1	4	1	2	2	4	9	1	2	1	7	5	2	1	1	2.306	1.04	2.94	0	6.72	4.86	1.38412	3.6	1	2	2	1	1	60.6	131.428	12	0.55	1.09944	15	10.644	3
CY060	Shouyang	7	7	2	2	1	1	1	1	3	2	1	7	1	2	1	3	1	1	1	2	1	1	7	5	0	3	3	2.216	0.96	3.54	0.3	6.68	5.36	1.24479	3.72	1	9	2	1	1	107.4	47.282	13	0.91	1.40272	16.944	11.798	2
CY061	Xiaoye No.2	7	7	2	2	2	1	5	1	3	2	1	7	1	4	1	2	1	1	1	2	1	1	7	3	1	7	7	2.518	1.28	3.56	0	7	5.96	1.18149	4.22	1	4	2	1	1	60.6	105.814	9.6	0.566	1.03644	13.122	10.164	1
CY062	Wutong	5	5	2	2	2	1	5	1	3	2	1	7	1	2	1	2	2	3	9	1	2	1	3	5	2	1	1	2.374	1.24	4.34	0	7.9	6.88	1.15318	3.9	1	2	2	1	1	59.8	48.39	8.6	0.398	1.12162	12.596	11.506	2
CY063	Bai	7	7	2	2	2	1	7	1	3	2	1	7	1	3	1	2	2	1	1	1	1	1	7	7	1	3	3	3.38	1	3.14	0	5.98	5.5	1.08729	3	1	2	2	1	1	62.6	80	10.2	0.63	1.40416	14.6	12.866	2
CY064	Dengxianfeng	7	7	2	2	1	1	3	1	3	3	1	5	1	3	1	1	2	1	1	1	3	0	1	1	1	3	3	3.17	0.96	3.1	0	5.92	5.6	1.05784	4.24	1	2	2	1	1	78	28.832	11.8	0.414	0.306	8.048	7.704	5
CY065	Shennongshan No.4	7	7	2	2	2	1	5	1	3	2	1	7	1	4	1	2	2	1	1	2	2	1	7	7	0	3	3	3.068	1.18	3.9	0.34	7.64	6.06	1.26408	4.1	1	9	2	1	1	57.4	97.086	7.4	0.86	1.28462	12.828	11.108	1
CY066	Foshou	7	7	2	2	1	1	3	1	3	2	1	7	1	4	1	2	1	1	1	2	2	1	5	7	2	3	3	2.518	0.92	3.78	0.32	7.5	5.76	1.30331	3.44	1	2	2	1	1	83.2	43.18	11.6	0.656	1.27276	14.142	11.282	1
CY067	Taihangshan ye	5	5	2	2	1	1	3	1	3	3	1	5	1	3	1	1	2	1	1	1	3	0	1	1	1	3	3	2.736	0.92	2.92	0.16	6.08	4.9	1.24138	2.4	1	2	3	1	1	71.6	28.936	9	0.224	0.5995	21.126	13.412	5
CY068	Wenxian No.2	7	7	2	2	2	1	7	1	3	2	1	7	1	4	1	2	2	4	9	1	2	1	7	7	1	5	5	2.404	0.52	3.6	0	7.74	5.72	1.3624	4.32	1	2	2	1	1	52.2	36.5	6.4	0.24	0.56916	10.218	9.064	2
CY069	Jiangxian nanfanzhen	7	7	2	2	2	1	5	1	3	2	1	7	1	4	1	2	2	4	9	1	2	1	7	7	2	3	3	2.558	1.16	2.74	0	6.38	5.24	1.22281	3.32	1	2	2	1	1	81.8	34.186	11	0.386	0.7006	10.74	9.69	1
CY070	Gaoyang xiaobaizui	7	7	2	2	2	1	5	1	3	2	1	7	1	4	1	2	2	1	1	1	1	1	5	5	1	3	3	3.074	1	2.98	0	6.38	4.94	1.29583	3.04	1	2	2	1	1	52.2	44.936	6.2	0.424	1.45498	12.084	11.148	1
CY071	Xiangfenchengguan liucun	7	7	2	2	2	1	5	1	3	2	1	7	1	3	1	2	2	1	1	1	1	1	5	3	0	3	3	2.826	1.32	3.12	0	6.06	5.88	1.03374	4.22	1	2	2	1	1	74.8	30.312	8.9	0.298	0.50954	9.224	9.092	1
CY072	Jincheng	7	7	2	2	2	1	5	1	3	2	1	7	1	3	1	2	2	4	9	1	2	1	7	7	0	5	5	3.616	1.4	3.38	0	7.18	6	1.19721	4.1	3	9	2	1	1	79.6	65.438	11.4	0.574	1.69248	17.258	13.162	2
CY073	Songye No.3	7	7	2	2	1	1	1	1	3	2	1	7	1	3	1	2	1	1	1	2	1	1	7	7	1	3	3	2.36	1.56	4.72	0.26	9.54	6.98	1.36801	3.98	3	9	3	1	1	44	45.202	10.4	0.334	0.34552	8.822	7.176	2
CY074	Taiguxian nanyangcun	7	7	2	2	2	1	5	1	3	2	1	7	1	3	1	2	1	1	1	2	1	1	5	3	0	5	5	3.692	1.14	3.42	0.24	8.06	5.34	1.50993	3.08	3	9	2	1	1	63.6	36.788	11.4	0.422	1.39892	14.792	12.32	4
CY075	Shanxi taiyuan	7	7	2	2	2	1	7	1	3	2	1	7	1	3	1	2	2	4	9	1	1	1	7	7	2	5	5	2.77	1.26	3.7	0.4	7.88	6.04	1.30782	4.38	1	9	2	1	1	77.8	35.442	15.4	0.366	0.68642	11.986	9.656	1
CY076	Riben qingsen	7	7	2	2	2	1	7	1	3	2	1	7	1	4	1	2	2	4	9	1	2	1	5	3	2	3	3	3.754	1.36	3.92	0.44	9.1	5.94	1.53724	4.08	1	2	3	1	1	62.6	99.61	12.4	0.718	1.72022	16.04	13.748	1
CY077	Yuanqu cai	7	7	2	2	2	1	7	1	3	2	1	7	1	4	1	2	2	4	9	1	1	1	7	7	1	5	5	2.658	0.82	3.6	0.46	7.44	5.16	1.4493	3.34	3	9	2	1	1	70.2	99.084	10.2	0.986	1.45618	14.28	12.942	1
CY078	Huaiqing No.2	7	7	2	2	2	1	7	1	3	2	1	7	1	4	1	4	2	4	9	1	1	1	7	7	2	3	3	2.942	1.26	4.12	0.34	8.64	6.14	1.40696	3.72	1	2	2	1	1	54.6	42.752	10	0.378	1.58794	15.62	12.77	2
CY079	Wenyin No.1	7	7	2	2	2	1	7	1	3	2	1	7	1	3	1	4	1	1	1	2	1	1	7	3	2	3	3	3.51	1.16	3.38	0.32	7.88	5.08	1.55221	3.24	1	2	2	1	1	64.2	38.726	9	0.474	1.51398	15.532	11.852	2
CY080	Guannan	7	7	2	2	2	1	7	1	3	2	1	7	1	3	1	2	2	3	9	2	1	1	7	3	2	3	3	2.79	1.36	3.4	0.22	7.56	5.06	1.50025	3.96	3	9	2	1	1	74.8	47.356	11.6	0.636	0.57844	11.842	9.22	2
CY081	Yanye No.1	7	7	2	2	1	1	1	1	3	2	1	7	1	3	1	4	1	1	1	2	1	1	7	3	1	3	3	3.624	1.48	3.52	0.22	8.06	5.14	1.57361	3.24	1	2	2	1	1	78	40.174	14.2	0.544	2.05226	22.642	11.962	2
CY082	Shanghai mao	7	7	2	2	2	1	5	1	3	2	1	7	1	3	1	2	2	4	9	1	2	1	7	7	2	5	5	2.778	1.32	4.1	0.22	8.28	6.04	1.38036	3.62	2	9	2	1	1	84.8	32.988	15	0.348	1.43824	17.674	11.688	2
CY083	Qingyuan	7	5	2	2	2	1	5	1	3	2	1	7	1	3	1	4	2	4	9	1	2	1	5	7	0	5	5	3.524	1.2	3.86	0	8.2	5.98	1.37144	5.72	1	4	2	1	1	61.8	32.712	13.2	0.244	1.2029	16.03	10.924	1
CY084	Wudangshan	7	7	2	2	2	1	5	1	3	2	1	7	1	4	1	2	2	4	9	1	2	1	5	3	2	3	3	3.468	1.44	2.8	0.16	5.8	5.02	1.15561	2.98	2	1	2	1	1	59.2	129.6	10	0.682	0.85194	12.434	10.662	1
CY085	Shanxi	7	7	2	2	2	1	7	1	3	2	1	7	1	3	1	4	1	1	1	2	1	1	3	5	0	3	3	2.924	1.1	2.18	0.14	5.12	4.16	1.23641	2.98	1	4	2	1	1	59.6	29.552	13.2	0.328	0.33004	8.87	7.324	2
CY086	Mao	7	7	2	2	2	1	5	1	3	2	1	7	1	3	1	2	2	1	1	2	1	1	7	7	2	5	5	3.074	1.4	2.54	0.12	5.72	5.62	1.02043	3.12	1	9	2	1	1	85	35.6	11	0.48	0.86376	12.134	9.956	2
CY087	Hebei bang	7	7	2	2	2	1	5	1	3	2	1	7	1	3	1	2	2	3	9	1	1	1	3	7	2	3	3	2.73	1.32	2.86	0.2	6.06	4.94	1.21772	3.44	2	2	2	1	1	33	43.048	7.8	0.222	1.36776	13.42	12.516	2
CY088	Jincheng No.2	7	7	2	2	2	1	5	1	3	2	1	7	1	4	1	2	2	1	1	1	1	1	7	7	0	3	3	3.746	1.22	2.5	0.12	5.64	4.36	1.29874	2.7	1	2	2	1	1	85.4	36.278	10	0.44	1.05462	10.768	9.596	1
CY089	Lijiang No.2	7	7	2	2	2	1	5	1	3	2	1	7	1	4	1	2	2	1	1	1	2	1	7	5	2	1	1	3.856	1.56	3.36	0.1	6.8	5.64	1.21322	2.94	1	2	2	1	1	66.2	55.378	10	0.81	1.18332	13.156	11.074	2
CY090	Guangxinongkeyuan	7	7	2	2	1	1	3	1	3	2	1	7	1	4	1	3	1	2	1	2	2	1	7	3	1	1	1	3.672	1.22	2.58	0.18	6.1	4.6	1.33747	2.78	1	2	2	1	1	53.4	57.918	6.6	0.348	1.39286	14.524	12.582	1
CY091	Xiaoyi wutong	7	7	2	2	2	1	5	1	3	2	1	7	1	3	1	2	2	1	1	1	2	1	7	3	0	5	5	4.61	0.96	2.6	0.12	5.26	4.02	1.31353	2.24	1	3	2	1	1	64	40.416	11.2	0.432	0.70002	10.704	9.554	2
CY092	Tiegun	7	7	2	2	1	1	3	1	3	2	1	7	1	3	1	3	1	1	1	2	2	1	7	5	1	3	3	3.54	1.3	2.62	0	5.46	4.88	1.11939	3.14	1	2	2	1	1	62.8	43.81	10.4	0.388	1.77268	15.722	13.094	1
CY093	P361025025	7	7	2	2	1	1	3	1	3	2	1	7	1	3	1	2	2	1	1	1	2	1	5	5	1	3	3	3.244	1.42	3.14	0	5.24	5.14	1.02835	3.5	1	3	2	1	1	72.2	23.232	12.6	0.2	0.99704	13.796	10.474	1
CY094	P361103001	7	7	2	2	2	1	7	1	3	2	1	7	1	4	1	4	2	1	1	1	1	1	5	3	1	3	3	3.884	1.14	1.18	0.26	5.9	5.68	1.03895	4.28	2	3	2	1	1	78.2	35.374	16.6	0.35	0.80386	12.422	10.754	1
CY095	Jiaxiang xichangmao	7	7	2	2	1	1	1	1	3	2	1	7	1	3	1	2	2	1	1	1	1	1	3	5	0	1	1	1.64	1.14	2.32	0	5.14	4.36	1.17955	2.82	1	2	2	1	1	65.8	25.104	9.8	0.238	0.60132	11.24	8.796	1
CY096	Shandong tiegun	7	7	2	2	1	1	3	1	3	2	1	7	1	3	1	3	1	1	1	2	2	1	7	7	1	3	3	3.028	1.26	3.4	0.24	6.22	5.48	1.13956	3.44	1	2	2	1	1	73	29.774	11	0.288	1.01588	11.02	9.488	2
CY097	Huaiqing No.1	7	7	2	2	1	1	1	1	3	2	1	7	1	3	1	3	1	1	1	2	2	1	7	3	2	3	3	3.56	1.44	2.42	0.12	5.16	5.06	1.0184	3.3	1	2	2	1	1	62.2	40.124	13	0.282	0.95382	14.512	9.88	1
CY098	Nanzhao	7	7	2	2	2	1	5	1	3	2	1	7	1	4	1	2	2	1	1	1	1	1	7	7	1	3	3	2.91	1.42	2.68	0	6.1	5.1	1.20455	3.58	1	2	2	1	1	67.8	47.134	12.8	0.356	1.02196	14.506	10.388	1
CY099	Dabaizui	7	7	2	2	2	1	5	1	3	2	1	7	1	3	1	2	2	3	9	1	1	1	7	5	1	3	3	2.56	0.58	2	0	4.48	3.3	1.35733	1.62	1	9	2	1	1	66.2	147.286	19.2	0.868	1.23902	15.136	11.432	1
CY100	Xiuwu qinglongxia	7	7	2	2	2	1	7	1	3	3	1	5	1	4	1	1	2	1	1	1	3	1	5	5	1	5	5	2.644	0.42	2.94	1.04	6.66	4.22	1.58122	3.4	1	2	2	1	1	74.4	46.072	13.2	0.552	0.44272	8.908	8.266	2
CY101	Jiujinhuang	7	7	2	2	1	1	1	1	3	3	1	5	1	3	1	1	2	3	9	1	3	0	1	1	1	5	5	1.658	0.74	2.48	0.66	5.08	3.82	1.43713	2.28	1	2	2	1	1	66.4	49.296	10	0.506	0	0	0	5
CY102	Nanjing cai	7	7	2	2	1	1	1	1	3	3	1	5	1	3	1	1	2	1	1	1	3	1	5	5	1	5	5	1.358	0.88	3.16	0.56	6.54	3.96	1.6685	3.26	1	2	2	1	1	44.6	43.938	9.8	0.296	0.89008	12.708	12.088	2
CY103	Yongfeng	7	7	2	2	2	1	7	1	3	2	1	7	1	3	1	2	2	3	9	3	2	1	7	3	1	3	3	3.644	0.52	3.36	0.18	5.76	4.64	1.24973	3.56	1	3	2	1	1	91	31.024	12.6	0.568	0.38254	8.08	7.582	2
CY104	Jiangsu cai	7	7	2	2	2	1	7	1	3	2	1	7	1	4	1	2	2	4	9	3	2	1	5	5	0	5	5	1.922	1.3	3.58	0.22	6.54	5.32	1.24294	4.42	1	3	2	1	1	61.4	47.52	8.8	0.452	1.52452	17.136	12.098	1
CY105	Shatanyuan	5	5	2	2	1	1	3	1	3	2	1	7	1	4	1	4	1	2	1	2	2	1	3	3	1	3	3	3.38	1.22	3.22	0.24	7.28	5.84	1.25152	3.66	1	2	2	1	1	79.8	37.896	14	0.382	0.91756	12.752	10.854	1
CY106	Songye No.2	7	7	2	2	1	1	1	1	3	2	1	7	1	4	1	4	1	1	1	2	2	1	7	3	1	3	3	2.368	0.8	3.18	0.28	5.84	5.18	1.12836	3.66	1	2	2	1	1	98.6	33.498	20.6	0.424	0.5373	10.446	8.072	1
CY107	Jinjialing No.2	7	7	2	2	1	1	3	1	3	2	1	7	1	3	1	2	1	2	1	2	2	1	7	5	1	5	5	3.178	1.22	3.16	0.2	7	5.44	1.29113	3.76	3	9	2	1	1	57.4	130.176	11.6	0.738	0.92226	12.268	9.748	1
CY108	Wenke No.3	7	7	2	2	2	1	5	1	3	2	1	7	1	3	1	2	2	4	9	1	2	1	7	5	0	3	3	2.744	1.52	3.7	0.14	7.56	6.3	1.20143	4.38	1	2	2	1	1	45	44.48	8.8	0.322	0.53358	9.842	8.676	2
CY109	Pingliang	7	7	2	2	2	1	5	1	3	2	1	7	1	3	1	2	1	1	1	1	1	1	7	3	2	3	3	3.238	1.4	2.96	0	7.12	5.26	1.35956	3.54	1	2	3	1	1	73.2	45.012	10	0.376	1.00108	15.202	10.514	1
CY110	Natural Diosces	7	7	2	2	1	1	3	1	3	2	1	7	1	4	1	4	1	1	1	2	2	1	7	3	0	7	7	3.592	1.28	3.46	0.3	8.36	5.92	1.41938	4.54	2	2	2	1	1	57.2	38.252	9	0.396	2.91736	20.342	15.94	2
CY111	Shandong baiyu	7	7	2	2	2	1	7	1	3	2	1	7	1	4	1	2	2	4	9	1	2	1	7	3	2	3	3	2.798	1.28	3.9	0.2	6.92	6.54	1.06176	3.82	1	2	2	1	1	90	43.328	11.8	0.576	1.19368	14.398	11.024	1
CY112	No.47	7	7	2	2	2	1	7	1	3	2	1	7	1	3	1	2	1	1	1	2	2	1	7	3	0	7	7	3.04	1.22	3.34	0.22	5.74	5.6	1.03004	3.52	1	2	2	1	1	83.2	27.11	12	0.252	1.19392	16.966	10.714	1
CY113	Hubei lichuan	7	7	2	2	2	1	5	1	3	2	1	7	1	3	1	2	2	1	1	1	2	1	7	3	2	3	3	3.816	1.26	3.42	0.14	6.4	5.46	1.17195	3.16	1	2	2	1	1	75.6	37.138	12.4	0.352	1.28248	17.046	11.054	1
[truncated: 2 more columns]

## Sheet: Table S3
Table S3. Principal component analysis of 40 traits in 113 yam germplasms.
Principal component	Characteristic value	Variance contribution rate %	Cumulative variance contribution rate %
1	7.08	17.69	17.69
2	4.43	11.09	28.77
3	3.2	7.99	36.76
4	2.64	6.59	43.35
5	2.33	5.83	49.18
6	2.22	5.54	54.72
7	1.91	4.77	59.5
8	1.68	4.19	63.69
9	1.46	3.64	67.33
10	1.34	3.34	70.67
11	1.17	2.93	73.6
12	1.08	2.71	76.31

## Sheet: Table S4
Table S4. Loading of factors in principal components.
Traits	Components
	1	2	3	4	5	6	7	8	9	10	11	12
T47	0.82	0.017	0.119	0.09	0.318	0.172	-0.132	0.077	-0.176	0.042	-0.008	0.069
T10	-0.818	0.255	0.173	-0.101	0.275	-0.126	0.065	0.045	-0.059	0.037	0.083	0.093
T12	0.818	-0.255	-0.173	0.101	-0.275	0.126	-0.065	-0.045	0.059	-0.037	-0.083	-0.093
T22	0.788	-0.191	-0.113	0.129	-0.058	0.113	-0.153	-0.116	-0.024	0.243	-0.165	-0.105
T46	0.762	-0.021	0.087	0.252	0.366	0.013	-0.07	0.083	-0.299	-0.066	0.033	0.045
T23	0.684	-0.08	0.201	0.009	0.178	0.072	0.131	0.025	0.018	0.144	-0.091	-0.057
T45	0.656	0.102	0.141	0.093	0.439	0.087	-0.085	0.139	-0.275	-0.155	0.115	0.129
T48	-0.636	0.251	0.176	-0.263	-0.03	-0.017	0.032	0.195	0.091	-0.112	0.211	0.125
T21	-0.58	0.28	-0.082	0.134	0.307	0.028	0.205	-0.064	-0.036	0.181	-0.324	-0.2
T33	0.55	0.395	-0.483	-0.318	0.003	-0.142	0.299	0.111	0.095	-0.039	0.012	-0.027
T31	-0.518	0.407	-0.181	0.042	0.364	0.076	0.199	-0.111	0.032	0.121	-0.212	-0.171
T29	0.471	0.048	-0.227	-0.374	0.149	-0.148	0.095	0.281	0.134	-0.193	-0.196	-0.067
T34	-0.417	0.324	-0.101	0.27	0.299	0.251	-0.383	0.026	-0.2	0.181	0.166	0.053
T16	0.35	-0.278	-0.209	0.037	-0.022	0.027	0.318	-0.26	-0.088	-0.161	0.133	0.249
T30	0.297	0.647	-0.48	-0.13	0.109	-0.086	0.168	0.031	0.047	0.088	0.03	-0.051
T32	0.283	0.606	-0.583	-0.11	0.211	0.089	-0.005	0.105	-0.059	0.107	0.122	0.038
T17	0.02	0.583	0.111	0.364	-0.008	-0.339	-0.183	-0.007	0.056	-0.106	-0.066	0.057
T18	0.155	0.527	0.058	0.338	-0.402	-0.257	0.287	0.133	-0.354	-0.005	-0.02	-0.112
T19	0.128	0.471	0.165	0.345	-0.411	-0.348	0.291	0.126	-0.28	-0.111	0.005	-0.227
T44	0.036	0.442	0.339	0.358	0.052	0.426	0.322	0.063	0.179	-0.023	-0.065	-0.059
T20	0.073	-0.43	-0.107	-0.209	-0.007	0.251	0.281	-0.213	-0.01	0.095	0.173	-0.388
T1	0.27	-0.266	0.547	-0.049	0.085	-0.415	0.14	0.302	0.124	0.354	0.202	-0.047
T2	0.248	-0.296	0.542	-0.072	0.114	-0.394	0.102	0.354	0.159	0.343	0.204	-0.063
T35	0.314	0.312	-0.467	-0.323	0.064	-0.133	0.177	0.098	0.092	0.093	0.38	-0.079
T41	-0.02	-0.233	-0.041	0.577	0.089	-0.041	0.537	-0.153	0.22	-0.034	0.101	0.104
T43	-0.082	-0.286	-0.112	0.511	-0.02	0.179	0.429	-0.174	0.091	0.145	0.108	0.014
T28	0.281	-0.215	-0.082	0.34	0.283	0.203	-0.045	-0.003	0.193	-0.296	0.151	-0.064
T50	0.142	-0.084	-0.074	-0.218	-0.58	-0.144	0.06	-0.265	-0.111	-0.117	0.018	0.086
T24	0.328	0.21	0.085	-0.108	-0.37	-0.042	-0.125	-0.138	-0.144	0.349	-0.298	0.284
T37	0.212	0.337	0.368	-0.198	-0.255	0.588	0.046	0.12	0.087	-0.012	0.015	-0.082
T42	0.131	0.506	0.46	-0.077	-0.219	0.522	0.084	0.098	0.08	0.121	-0.035	-0.05
T36	0.232	0.389	0.341	-0.221	-0.157	0.426	0.114	0.076	0.053	-0.045	0.155	0.196
T26	0.207	0.227	0.496	-0.408	0.306	-0.163	0.189	-0.515	-0.042	-0.159	-0.035	0.017
T27	0.207	0.227	0.496	-0.408	0.306	-0.163	0.189	-0.515	-0.042	-0.159	-0.035	0.017
T5	0.302	0.479	0.074	0.266	-0.095	-0.152	-0.362	-0.231	0.502	-0.012	0.083	-0.02
T49	-0.031	-0.207	-0.17	-0.207	-0.041	0.122	0.167	0.315	0.471	-0.072	-0.279	0.209
T7	0.296	0.451	0.046	0.281	-0.073	-0.248	-0.281	-0.274	0.464	-0.055	0.183	0.009
T25	0.156	-0.061	0.215	0.124	0.164	-0.203	0.034	0.319	0.105	-0.45	-0.422	-0.104
T14	0.152	0.073	-0.1	0.118	0.154	-0.122	0.249	-0.07	0.079	0.377	-0.241	0.526
T38	-0.203	0.016	-0.005	0.133	-0.109	0.066	0.202	0.231	-0.136	-0.311	0.182	0.39

## Sheet: Table S5
Table S5. List of the 19 SSR markers selected.
Primer name	Forward sequence (5′-3′)	Reverse sequence (5′-3′)	5′- end fluorophores
Do7	TGACCGCCGCAAATTACATG	TGCGCTTGCTTGAATGACTG	HEX
Do22	AGCGTCCCTTGGATTTGAGG	CTTGTCATTCCAGCGCCATG	HEX
SSR-41	GGTGGCCTACTGTCTTTGCT	GAACTGATTCCTCCTGCCCC	HEX
SSR-368	GAGAGCCCTCTCATCTCCGT	TGAGGCTTTTGATGAGGCTT	HEX
SSR-275	GATGAGATGACCGGCCTTTA	ATAGCATCAGGCAGCATCG	HEX
SSR-92	TAAGGAGAGGCCCCATTCCA	AGGGAGCTTGAGCACAACTC	HEX
SSR-183	GCAGCAGCAGCTTCTTTCTT	ATGAACCTTGGAGAAGCGAA	HEX
SSR-53	AGGGCATGCATGTGTTTTGC	ACAGTGCTCTAGGTTTTGCTCA	6-FAM
SSR-362	TCTGGTTGTTGACGATCCAA	TCCATTGCGAAGAAGACAAA	6-FAM
SSR-277	TCGCTCAGGAACAAGATGAA	TACATGTTGCTTGGCAATCC	6-FAM
SSR-373	CAACCGTTTTGAAATCTGGG	GCTGTTGGCTAGGTTTTTGC	6-FAM
SSR-232	TAATAAAGGCAGCACCACCC	TGGTGCATCGGTATGTGTCT	6-FAM
SSR-377	AGCTGAATGTTAGGCCGATG	AAATGGAAACGAGCGCTTTA	6-FAM
Do2	TGAGGTTGCGAGGAAGTCTG	TGATTCTTCAAGCGGCACCT	TAMRA
SSR-13	TGTCCAGCTTTCAGTCTTGG	TGCTTGAGCTCACCATAATCA	TAMRA
SSR-214	TTCAAGCTCAGTACCAGGCA	ACAGAAGACCCAGCTTTCCC	TAMRA
SSR-226	CCTTTTAGCCAATGTTGGGA	GAGGTTCAGAATCATCAAATCCA	TAMRA
SSR-1	TTGCCGAGCAGCATCTCTAG	TCTCACCACAGCCAATGCAA	TAMRA
SSR-17	GCAACTGTCCTACTCCGACC	TGCTGCCTCAAGTTCCACAA	TAMRA

## Sheet: Table S6
Table S6. Genotyping matrix for 19 SSR markers.
Accession ID	Marker name
	Do2	Do22	Do7	SSR1	SSR13	SSR17	SSR183	SSR214	SSR226	SSR232	SSR275	SSR277	SSR362	SSR368	SSR373	SSR377	SSR41	SSR53	SSR92
CY103	AA	CC	FF	DF	BC	EF	BD	BC	DD	BE	FO	BD	AD	AB	GG	DD	BC	BE	DE
CY104	AA	CD	AF	DG	CE	BE	..	BC	CD	BE	KM	DE	AD	AB	..	BD	BC	BD	DE
CY108	BB	CD	AF	DG	CE	..	BC	BC	CD	BE	KO	DE	AD	AB	FI	BD	BC	BD	DE
CY109	BB	CD	AF	DF	CE	BE	BC	BC	CD	BE	KO	DE	BD	AB	GH	BD	BC	BD	DE
CY011	BB	CD	AF	DG	CE	BE	BC	BC	CD	BD	KK	DE	BD	AB	GH	BD	BC	BD	DE
CY110	BB	CC	AA	CD	..	BE	BC	CD	CD	BE	MO	DF	..	BB	FH	BD	CE	CF	CE
CY111	BB	CC	AF	DG	CE	BE	BC	BC	CD	BD	KM	DE	AB	AB	GH	BD	BC	BD	DE
CY113	AA	CD	AF	BD	CE	BE	BC	BC	CD	BD	KO	DE	AB	AB	GH	BD	BC	BD	DE
CY015	BB	CD	FF	DF	CE	BE	BC	BC	DD	BD	FO	BD	AD	AB	GG	DD	BC	BF	DE
CY016	BB	CD	AF	DF	CE	BB	BC	BC	CD	BD	KK	DE	AD	AB	GH	BD	BC	BD	DE
CY017	BB	CD	AF	DF	CE	BE	BC	BC	CD	BD	KK	DE	AD	AB	GH	BD	BC	BD	DE
CY018	BB	CD	AF	DG	CE	BE	BC	BC	CD	BD	KK	DE	AD	AB	GH	BD	BC	BD	DE
CY019	BB	CE	CF	..	BD	EF	AB	BC	CD	BE	GO	CD	AD	AB	FG	BD	CE	BF	CE
CY002	BB	CD	AF	DF	CE	BE	BC	BC	CD	BD	KO	DE	BD	AB	GH	BD	BC	BD	DE
CY020	AA	CD	AF	DG	CE	BE	BC	BC	CD	BD	KK	DE	AD	AB	FI	BD	BC	BD	DE
CY021	BB	CD	AF	DG	CE	BE	BC	BC	CD	BD	KO	DE	AD	AB	FI	BD	BC	BD	DE
CY022	BB	CD	AF	DG	CE	BE	BC	BC	CD	BD	KO	DE	BD	AB	GH	BD	BC	BD	DE
CY023	BB	CD	AF	DG	CE	BE	BC	BC	CD	BD	KM	DE	AD	AB	FG	BD	BC	BD	DE
CY024	BB	CD	AF	DG	CE	BE	BC	BC	CD	BD	KM	DE	BD	AB	GH	BD	BC	BD	DE
CY025	BB	CD	AF	DG	CE	BE	BC	BC	CD	BD	KK	DE	AB	AB	FH	BD	BC	BD	DE
CY028	BB	CE	AF	DG	CE	BE	BC	BC	CD	BE	KK	DE	AD	AB	FH	BD	BC	BD	DE
CY029	BB	CD	AF	DF	CE	BE	BC	BC	CD	BD	KK	DE	AD	AB	GH	BD	BC	BD	DE
CY003	BB	CD	AF	DG	CD	BE	BC	BC	DD	BD	FO	BD	AD	AB	GG	BD	BC	BF	DE
CY030	BB	CE	AF	DG	CE	BE	BC	BC	CD	BE	KK	DE	AD	AB	GH	BD	BC	BD	DE
CY031	AA	CD	AF	DG	CE	BE	BC	BC	CD	BD	AK	DE	AD	AB	FG	BD	BC	BD	DE
CY034	BB	CD	AF	DG	CE	BE	BC	BC	CD	BD	KK	DE	AD	AB	FG	BD	BC	BD	DE
CY035	BB	BC	AF	DG	CD	BE	AC	BC	DD	BD	FO	BD	AD	AB	GG	BD	BC	BF	DE
CY036	BB	BC	AF	DG	CE	BE	AB	AB	CD	BD	IK	DE	BD	AB	FG	BD	BC	BD	DE
CY037	BB	CC	AF	DF	CE	BE	BC	BC	CD	BD	KK	DE	AD	AB	GH	BD	BC	BD	DE
CY038	BB	FF	AF	DD	CE	BE	BC	BC	CD	BD	KM	DE	BD	AB	GH	BD	BC	BD	DE
CY039	BB	CD	AF	DG	CE	BE	BC	BC	CD	BD	KM	DE	BD	AB	GH	BD	BC	BD	DE
CY041	BB	BC	FF	DG	CD	BE	BC	BC	DD	BD	FO	BD	AD	AB	GG	DD	BC	BF	DE
CY043	BB	BC	AF	DF	EF	BE	BC	BC	CD	BD	MO	BD	CD	AC	GG	BD	BC	BB	DE
CY044	BB	CC	AF	DF	CE	BE	BC	BC	CD	BD	KM	DE	AD	AB	FI	BD	BC	BD	DE
CY045	BB	CD	AF	DG	CE	BE	BC	BC	CD	BD	KM	DE	BD	AB	GH	BD	BC	BD	DE
CY046	BB	CD	AF	DG	CE	BE	BC	BC	CD	BD	KM	DE	AD	AB	FG	BD	BC	BD	DE
CY047	BB	CD	AF	DG	CE	BE	BC	BC	CD	BD	KM	DE	AD	AB	EF	BD	BC	BD	DE
CY049	BB	CD	FF	DG	BC	BE	BD	BC	DD	BD	FO	BE	AD	AB	GG	DD	BC	BF	DE
CY005	AA	CD	AF	DF	CE	BE	BC	BC	CD	BD	KK	DE	BD	AB	GH	BD	BC	BD	DE
CY050	BB	CD	AF	DF	CE	BE	BC	BC	CD	BD	KK	DE	BD	AB	GH	BD	BC	BD	DE
CY051	BB	CD	AF	DG	CE	BE	BC	BC	CD	BD	KK	DE	AD	AB	GH	BD	BC	BD	DE
CY052	BB	CD	AF	DF	CE	BE	BC	BC	CD	BD	KK	DE	AD	AB	..	BD	BC	BD	DE
CY053	BB	CD	AF	DF	CE	BE	BC	BC	CD	BD	KK	DE	AD	AB	GH	BD	BC	BD	DE
CY054	BB	CD	FF	DG	BC	BE	BC	BC	DD	BD	AF	BD	AD	AB	FG	BD	BC	BF	DE
CY056	AA	CD	AF	DG	CE	BE	BC	BC	CD	BD	KK	DE	AD	AB	GH	BD	BC	BF	DE
CY057	BB	CD	AA	DG	CE	BE	BC	BC	CD	BD	KK	DE	AD	AB	FI	BD	BC	BD	DE
CY059	AA	CD	AF	DG	CE	BE	BC	BC	CD	BD	KK	DE	AB	AB	..	BD	BC	BD	DE
CY006	BB	CD	AF	DG	CE	BE	BC	BC	CD	BD	AK	DE	AD	AB	GH	BD	BC	BD	DE
CY062	BB	CD	AF	DG	CE	BE	BC	BC	CD	BD	KK	DE	BD	AB	GH	BD	BC	BD	DE
CY063	BB	CD	AF	DF	CE	BE	BC	BC	CD	BD	KK	DE	BD	AB	GH	BD	BC	BD	DE
CY065	BB	CD	AF	DF	CE	BE	BC	BC	CD	BD	HK	DE	AD	AB	CF	BD	BC	BF	DE
CY069	BB	CD	AF	DG	CE	BE	BC	BC	CD	BD	KK	DE	AB	AB	FI	BD	BC	BD	DE
CY007	BB	CE	DF	DF	AD	EF	AB	BC	CC	BF	GO	CD	AD	BE	FG	BD	CE	BF	CE
CY070	BB	CD	FF	DG	CD	BE	AD	BC	DD	BD	FO	BE	AD	AB	GG	DD	BC	BF	DE
CY071	BB	CD	FF	DF	BD	BE	BC	BC	DD	BE	FO	BD	AD	AB	GG	DD	BC	BF	DE
CY072	BB	CD	AF	DF	CE	BE	BC	BC	CD	BD	KK	DE	BD	AB	GH	BD	BC	BD	DE
CY074	BB	CF	AA	CE	CE	BE	BC	BC	CD	BD	DM	DF	AB	BB	FH	BD	CE	BB	CE
CY075	BB	CD	AF	DG	CE	BE	BC	BC	CD	BD	KK	DE	BD	AB	GH	BD	BC	BD	DE
CY076	BB	CD	AF	DG	CE	AB	BC	BC	CD	BD	KK	DE	AD	AB	FG	BD	BC	BD	DE
CY077	BB	CD	AF	DD	CE	BE	BC	BC	CD	BD	KK	DE	BD	AB	GH	BD	BC	BD	DE
CY078	BB	CE	AF	DE	CE	BE	BC	BC	CD	BD	JK	DE	AD	AB	FG	BD	BC	BD	DE
CY079	BB	CD	AF	DG	CE	BE	BC	BC	CD	BD	KK	DE	AD	AB	GH	BD	BC	BD	DE
CY008	BB	CD	FF	DG	BC	BE	BD	BC	DD	BD	FO	BD	AD	AB	FG	BD	BC	BF	DE
CY080	BB	CD	AF	DG	CE	BE	BC	BC	CD	BD	KK	DE	AD	AB	GH	BD	BC	BD	DE
CY082	BB	CD	AF	DG	CE	BE	BC	BC	CD	BD	KK	DE	AD	AB	GH	BD	BC	BD	DE
CY084	BB	CD	AF	DG	CE	BE	BC	BC	CD	BE	KK	DE	AD	AB	GH	BD	BC	BD	DE
CY085	BB	CE	AG	CD	BC	BE	BC	AC	CD	BD	AJ	DF	AB	AB	FH	BD	CE	BB	CD
CY086	BB	CD	AF	DG	CE	BE	BC	BC	CD	BD	KK	DE	AD	AB	GH	BD	BC	BD	DE
CY088	BB	CD	AF	DG	CE	BE	BC	BC	CD	BD	KK	DE	BD	AB	GH	BD	BC	BD	DE
CY089	BB	CD	AF	DG	CE	BE	BC	BC	CD	BE	KK	DE	AD	AB	GH	BD	BC	BD	DE
CY091	BB	CD	AF	DG	CE	BE	BC	BC	CD	BD	KK	DE	AD	AB	FI	BD	BC	BD	DE
CY093	BB	AC	AF	AD	CE	BE	BC	BC	CD	BE	DG	DE	AC	AB	GH	BD	BC	BF	DE
CY094	AD	CD	AF	DF	CD	BE	AC	BC	DD	BE	FM	BD	AD	AB	GG	DD	BC	BF	DE
CY095	BB	CD	AF	DG	CD	BE	AD	BC	DD	BD	FO	BE	AD	AB	GG	DD	BC	BF	DE
CY098	BB	CD	AF	DF	CE	BE	BC	BC	CD	BD	KM	DE	BD	AB	GH	BD	BC	BD	DE
CY001	AA	CD	AF	CD	AD	DE	BC	BC	CC	BD	GG	DF	BD	BD	FG	BD	CD	AB	BD
CY010	AA	CD	AF	CD	AE	DE	BC	BC	CC	BD	GG	DF	BD	BD	FG	BD	CD	AB	BD
CY012	BB	CD	AF	CD	AB	DE	BC	BC	CC	BE	DG	DF	BD	BD	FG	BD	CD	AB	CD
CY014	BB	CD	AF	CD	AD	DE	BC	BC	CC	BD	GG	DF	BD	BD	FG	BD	CD	AB	BD
CY009	AA	CD	AF	CD	AD	DE	BC	BC	CC	BD	GG	DF	BD	BD	FG	BD	CD	AB	BD
CY099	AA	BC	AF	DE	AD	CE	BC	BC	CC	BD	GG	DF	BD	BD	FG	BD	BC	AB	BD
CY101	BB	CC	AA	EE	BC	BB	BB	CC	CD	BD	CN	DE	BB	BB	..	BC	CC	BE	AD
CY102	BB	CC	AF	EE	..	BB	..	CC	CD	BD	CL	DE	..	BB	..	BC	CC	..	AD
CY064	BB	CC	AH	EH	BC	BB	BB	CC	CC	BD	CN	DE	BB	BB	DF	BC	CC	FF	AD
CY105	AD	BC	AE	AB	BF	EF	..	AC	CD	BD	AJ	CD	AD	AB	FF	BB	CD	BG	CD
CY106	AD	CE	AE	AD	BC	EF	AC	AC	CD	BD	AJ	..	AD	AB	FF	BB	CD	BG	CD
CY107	AD	CE	AE	AB	BF	EF	AC	AC	CD	CD	AJ	CD	AD	AB	FF	BB	CD	BG	CD
CY112	AA	CE	AF	..	BE	BE	CC	BC	CD	AD	AJ	DF	AD	AB	GG	BB	BC	BF	..
CY013	AA	BC	AF	CE	AE	BE	AC	BC	BC	BD	BE	EF	BD	BD	FG	BD	BC	BF	CD
CY026	AD	CD	AE	AB	BF	EE	AC	AC	AC	BD	AJ	CD	AD	AB	FF	BB	CD	BG	DF
CY027	AD	CE	AE	AD	BF	EE	AC	AC	AD	BD	AJ	CD	AD	AB	FF	BB	CD	BG	CD
CY032	AD	CE	AE	AD	BF	EE	AC	AC	AC	BD	AJ	CD	AD	AB	FF	BB	CD	BG	CD
CY033	AD	CE	AE	AD	BF	EF	AC	AC	AC	BD	AJ	CD	AD	AB	FF	BB	CD	BG	CD
CY004	AD	CE	AG	AD	BF	EE	AC	AC	AC	CE	AJ	CD	AD	AB	FF	BB	CD	BG	CD
CY040	AD	CE	AE	AD	AB	EF	AC	AC	AC	BD	AJ	CD	AD	AB	FF	BB	CD	BG	CD
CY042	AD	CE	AE	AD	BF	EF	AC	AC	AC	BD	AJ	CD	AD	AB	FF	BB	CD	BG	CD
CY048	AD	CE	AE	AD	BF	EF	AC	AC	AC	BD	AJ	CD	AD	AB	FF	BB	CD	BG	CD
CY055	AD	CE	AE	AD	BF	EF	AC	AC	AD	BD	AJ	CD	AD	AB	FF	BB	CD	BG	CD
CY058	AD	CE	BE	AD	BF	EF	AC	AC	AC	BD	AJ	CD	AD	AB	FF	BB	CD	BG	CD
CY060	AD	CE	AE	AC	BF	EF	AC	AC	AD	BD	AJ	CD	AD	AB	FF	BB	CD	BG	CD
CY061	AA	CE	AF	AD	BE	BE	CC	BC	CD	BD	AJ	DF	AD	AB	GG	BB	BC	BF	CD
CY066	AA	CF	AF	CD	AB	BE	CC	BC	CD	BD	AJ	DF	AD	AB	AG	BB	..	BF	CD
CY068	AD	CE	AE	AD	BF	EF	AC	AC	AC	BD	AJ	CD	AD	AB	FF	BB	CD	BG	DF
CY073	AD	CE	AE	AD	AB	EF	AC	AC	AD	BD	AJ	CD	AD	AB	FF	BB	CD	BG	CD
CY081	AD	CE	AE	AD	AB	EF	AC	AC	AD	BD	AJ	CD	AD	AB	FF	BB	CD	BG	CD
CY083	AA	CE	AF	DE	BC	BE	AC	BC	CD	BD	AJ	CD	AD	AB	FG	BD	BC	BD	DE
CY087	AD	CE	AE	AD	BF	EF	AC	AC	AC	CE	AJ	CD	AD	AB	FF	BB	CD	BG	CD
CY090	AD	CE	BE	AD	BF	EF	AC	AC	AD	BD	AJ	CD	AD	AB	FF	BB	CD	BG	DD
CY092	AD	CE	BE	AD	BF	EF	AC	AC	AD	BD	AJ	CD	AD	AB	FF	BB	CD	BG	DF
CY096	AD	CE	AE	AD	BC	EF	AC	BC	AC	BD	AJ	CD	AD	AB	FG	BB	CD	BG	CD
CY097	AD	BC	AF	AC	BE	BE	CC	BC	CD	BD	AJ	DF	AD	AB	GG	BB	BC	BF	CD
CY100	CC	BC	AA	EE	DD	BB	BB	AD	CC	EE	LN	FG	BB	BC	..	AB	CC	BD	DD
CY067	..	BB	AA	DD	DD	BE	BB	AC	CC	DD	CC	AG	BB	BB	BE	BB	AC	FF	DD
Accession ID	Marker name
	Do2		Do22		Do7		SSR1		SSR13		SSR17		SSR183		SSR214		SSR226		SSR232		SSR275		SSR277		SSR362		SSR368		SSR373		SSR377		SSR41		SSR53		SSR92
CY103	255.58		114.46		115.53		251.31	255.93	246.66	249.66	237.13	254.48	526.88	530.18	243.77	247.62	263.7		215.96	221.06	200.08	220.72	222.33	226.27	199.84	211.68	151.92	155.11	219.3		256.26		118.49	122.19	194.87	201.82	162.16	166.31
CY104	255.59		114.51	117.52	97.29	115.52	251.33	256.05	249.6	254.74	228.41	237.08			243.61	246.45	260.79	263.76	216.07	221.08	212.06	215.86	226.29	228.24	199.84	211.66	152.96	156.13			245.32	256.58	118.38	122.1	194.88	198.8	162.25	166.4
CY108	256.52		114.56	117.54	97.31	115.52	251.32	256.04	249.7	254.79			526.58	528.77	243.75	246.63	260.81	263.75	216.04	221.04	212.06	220.73	227.3	229.26	199.84	211.61	152.96	156.13	217.03	228.82	245.15	256.46	118.39	122.15	194.91	198.89	162.31	166.43
CY109	256.48		114.52	117.51	97.31	115.47	251.33	255.98	249.68	254.74	228.39	237.11	526.7	528.93	243.7	246.58	260.77	263.74	216	221.03	212.08	220.75	226.24	228.2	205.55	211.64	152.96	156.13	219.63	224.92	245.06	256.47	118.33	122.04	194.88	198.8	162.24	166.29
CY011	256.68		114.94	117.87	97.84	115.88	251.52	256.25	249.75	254.83	228.55	237.2	526.72	528.85	243.75	246.67	261.04	263.95	216.41	220.39	212.23		227.68	229.66	205.26	211.4	151.72	154.95	219.84	224.67	245.35	256.61	118.7	122.39	195.55	199.45	162.6	166.79
CY110	256.66		114.96		97.42		249.41	251.29			228.47	237.16	526.7	528.93	247.51	253.23	260.75	263.79	216.09	221.04	215.15	219.72	226.29	230.22			155.12		216.96	224.91	245.33	256.51	122.07	130.09	196.24	203.17	158.08	166.41
CY111	256.53		114.49		97.29	115.4	251.31	256.09	249.67	254.79	228.45	237.06	526.94	529.19	243.77	246.61	260.78	263.82	216.03	220.05	212.09	215.9	227.24	229.21	199.76	205.48	151.93	155.12	219.62	225	245.24	256.52	118.35	122.02	194.87	198.8	162.17	166.33
CY113	255.62		114.59	117.6	97.21	115.34	247.67	251.35	249.7	254.77	228.42	237.03	526.85	530	243.67	246.57	260.76	263.78	216.02	220.04	212.04	220.7	227.18	229.16	199.84	205.5	151.83	155.02	219.63	225.01	245.26	256.55	118.28	122.03	194.87	198.8	162.25	166.39
CY015	256.61		114.7	117.71	115.79		251.32	255.97	249.66	254.81	228.56	237.17	526.55	529.83	243.59	247.47	263.78		215.09	220.22	200.22	220.81	222.55	226.52	199.86	211.61	151.95	155.15	219.53		256.61		118.61	122.26	195.29	203.17	162.38	166.5
CY016	256.48		114.75	117.75	97.6	115.75	251.37	255.94	249.63	254.7	228.41	228.54	526.87	529.13	243.64	246.58	260.76	263.75	216.25	220.18	212.1		226.54	228.48	199.78	211.58	151.87	155.15	219.74	224.89	245.36	256.61	118.5	122.22	195.24	199.21	162.38	166.57
CY017	256.57		114.83	117.82	97.52	115.71	251.34	255.9	249.63	254.68	228.42	237.07	526.67	528.8	243.61	246.55	260.84	263.83	216.23	220.22	212.16		226.48	228.49	199.78	211.62	151.87	155.15	219.85	225	245.34	256.63	118.46	122.17	195.32	199.28	162.38	166.56
CY018	256.43		114.78	117.78	97.6	115.79	251.46	256.09	249.68	254.67	228.38	237.04	526.9	529.05	243.63	246.57	260.84	263.76	216.31	220.24	212.16		226.56	228.5	199.71	211.56	151.86	155.14	220.95	224.88	245.31	256.63	118.56	122.28	195.31	199.28	162.46	166.56
CY019	256.6		114.79	126.44	109.75	115.8			246.68	253.86	237.02	254.43	525.59	527.71	244.57	247.55	260.64	263.68	216.29	221.3	201.11	220.86	225.49	227.41	199.64	211.51	151.85	155.11	216.52	220.86	245.25	256.57	122.31	130.36	195.36	202.21	158.33	166.6
CY002	256.53		114.84	117.82	97.61	115.79	251.41	255.95	249.66	254.7	228.43	237.12	526.44	528.64	243.67	246.59	260.83	263.8	216.3	220.28	212.18	220.87	226.56	229.48	205.44	211.58	151.94	155.11	219.77	224.9	245.37	256.63	118.51	122.21	195.36	199.29	162.45	166.62
CY020	255.58		114.82	117.78	97.61	115.76	251.43	256.1	249.7	254.77	228.42	237.15	526.84	528.97	243.65	246.62	260.86	263.82	216.31	220.34	212.2		226.55	228.54	199.79	211.5	151.85	155.11	216.87	228.61	245.35	256.64	118.57	122.32	195.36	199.29	162.44	166.6
CY021	256.67		114.79	117.71	97.64	115.83	251.39	256.08	249.71	254.85	228.45	237.15	526.86	529.07	244.55	246.5	260.87	263.86	216.25	220.24	212.19	220.75	226.54	228.57	199.72	211.55	152.86	156.15	216.76	228.47	245.41	256.64	118.59	122.29	195.45	199.37	162.49	166.67
CY022	256.6		114.83	117.79	97.74	115.87	251.47	256.12	249.75	254.82	228.44	237.07	527.14	529.33	244.6	246.59	260.98	263.93	216.34	220.36	212.24	220.87	226.65	229.56	205.32	211.47	152.9	156.14	219.83	224.79	245.33	256.56	118.6	122.33	195.52	199.38	162.63	166.78
CY023	256.59		114.81	117.78	97.61	115.74	251.38	256.06	249.65	254.69	228.46	237.14	526.81	528.97	243.64	246.49	260.86	263.83	216.33	220.3	212.14	216.03	226.63	228.55	199.71	211.57	151.77	155.03	216.97	219.72	245.36	256.61	118.51	122.27	195.37	199.36	162.53	166.7
CY024	256.52		114.74	117.72	97.54	115.7	251.34	256.08	249.66	254.68	228.4	237	526.53	528.73	243.7	246.61	260.78	263.81	216.26	220.22	212.14	216.04	226.56	228.56	205.42	211.62	151.93	155.11	219.78	224.89	245.36	256.59	118.43	122.2	195.29	199.22	162.44	166.6
CY025	256.55		114.77	117.71	97.58	115.83	251.35	256.01	248.6	254.69	228.35	237.12	526.64	528.88	244.59	246.53	260.77	263.78	216.25	220.27	212.15		226.49	228.51	199.78	205.42	151.95	155.15	216.94	224.78	245.35	256.63	118.45	122.18	195.29	199.21	162.39	166.51
CY028	256.57		114.85	126.44	97.6	115.71	251.36	256.06	249.57	254.7	228.44	237.09	526.81	528.97	244.57	246.5	260.8	263.79	216.29	221.24	212.22		227.53	229.47	199.78	211.56	151.86	155.14	217.35	225.01	245.35	256.65	118.49	122.2	195.3	199.21	162.38	166.56
CY029	256.65		114.82	117.73	97.59	115.79	251.37	255.81	249.59	254.72	228.42	237.12	526.64	528.88	244.54	246.55	260.86	263.86	216.23	220.17	212.14		227.47	229.49	199.78	211.55	151.87	155.15	219.76	224.94	245.35	256.63	118.47	122.2	195.29	199.28	162.38	166.5
CY003	256.66		114.75	117.67	97.6	115.85	251.34	256.05	249.66	253.9	228.52	237.1	526.58	529.91	243.63	247.57	263.71		216.26	220.26	200.3	220.92	222.61	226.56	199.78	211.56	151.87	155.15	219.5		245.37	256.6	118.68	122.33	195.32	203.16	162.46	166.58
CY030	256.51		114.83	126.5	97.59	115.79	251.35	256.01	249.64	254.76	228.41	237.11	526.55	528.71	243.67	246.62	260.87	263.81	216.22	221.27	212.13		227.54	229.49	199.78	211.6	151.87	155.07	219.75	224.93	245.35	256.56	118.5	122.22	195.29	199.2	162.47	166.58
CY031	255.58		114.82	117.74	97.6	115.76	251.33	256.05	249.68	254.75	228.41	237.09	526.64	528.79	244.61	246.55	260.84	263.76	216.31	220.23	173.59	212.16	227.52	229.46	199.78	211.58	151.87	155.15	217.44	219.73	245.38	256.57	118.56	122.28	195.3	199.28	162.46	166.56
CY034	256.66		114.86	117.83	97.75	115.84	251.49	256.13	249.69	254.77	228.44	237.21	526.61	528.84	243.7	246.66	260.96	263.98	216.35	220.3	212.17		227.63	229.56	199.72	211.48	152.9	156.14	216.97	219.64	245.39	256.6	118.6	122.33	195.49	199.45	162.55	166.69
CY035	256.67		112.07	114.79	97.69	115.91	251.49	256.02	249.67	253.85	228.48	237.14	525.69	530	243.7	247.61	263.78		215.29	220.35	200.37	220.87	222.7	226.61	199.72	211.54	151.84	155	219.58		245.35	256.58	118.73	122.4	195.5	203.27	162.6	166.67
CY036	256.59		111.98	114.74	97.61	115.75	251.4	256.03	249.61	254.66	228.43	236.98	525.64	527.69	241.85	243.71	260.84	263.82	216.27	220.18	207.4	212.13	226.6	228.53	205.44	211.6	151.94	155.11	216.53	219.75	245.31	256.59	118.6	122.31	195.32	199.28	162.45	166.62
CY037	256.54		114.58		97.6	115.79	251.34	255.96	249.65	254.76	228.37	236.93	526.67	528.89	243.71	246.63	260.82	263.8	216.25	220.24	212.12		226.55	228.56	199.78	211.59	151.87	155.15	219.72	224.85	245.25	256.53	118.41	122.19	195.25	199.21	162.37	166.56
CY038	256.41		139.09		97.5	115.74	251.38		249.65	254.69	228.41	236.99	526.47	528.62	244.61	246.64	260.84	263.79	216.23	220.26	212.19	216	227.51	229.54	205.45	211.55	151.88	155.1	219.79	225	245.27	256.61	118.48	122.22	195.2	199.13	162.4	166.53
CY039	256.61		114.77	117.68	97.51	115.67	251.43	256.06	249.64	254.61	228.31	237.04	526.78	528.96	244.55	246.5	260.84	263.78	216.29	220.24	212.18	215.99	226.48	229.45	205.37	211.52	151.87	155.15	219.77	224.97	245.31	256.57	118.48	122.22	195.25	199.2	162.4	166.53
CY041	256.68		112.1	114.86	115.82		251.37	256.08	249.69	253.88	228.4	237.07	526.41	529.66	243.64	247.58	263.76		216.25	220.26	200.3	220.85	223.73	227.54	199.71	211.51	151.88	155.1	219.53		256.54		118.62	122.26	195.37	203.24	162.46	166.58
CY043	256.68		111.59	114.87	97.6	115.94	251.46	255.24	254.75	258.92	228.35	237	526.81	528.97	244.55	247.55	260.71	263.78	216.32	220.32	215.21	219.95	222.52	226.47	208.55	211.56	151.86	156.8	219.6		245.35	256.59	118.59	122.3	195.4		162.54	166.65
CY044	256.54		114.9		97.61	115.74	251.37	255.93	249.7	254.75	228.39	237.11	526.58	528.8	243.65	246.58	260.84	263.83	216.27	220.26	212.13	216.05	226.55	228.49	199.71	211.55	151.78	155.07	216.9	228.63	245.38	256.6	118.52	122.29	195.32	199.28	162.45	166.55
CY045	256.6		114.81	117.77	97.64	115.8	251.47	256.11	249.65	254.68	228.33	237.14	526.86	529.07	243.73	246.61	260.95	263.95	216.33	220.25	212.17	216.03	226.61	228.58	205.35	211.53	151.83	155.11	219.81	224.86	245.35	256.56	118.64	122.35	195.42	199.37	162.5	166.69
CY046	256.57		114.78	117.77	97.65	115.8	251.46	256.19	249.72	254.83	228.51	237.16	526.61	528.68	243.73	246.63	261.05	263.94	216.33	220.37	212.22	216.12	226.63	228.64	199.65	211.47	151.81	154.99	217.02	219.74	245.29	256.53	118.57	122.32	195.47	199.37	162.57	166.75
CY047	256.59		114.89	117.82	97.79	115.89	251.41	256.06	249.68	254.74	228.45	237.13	526.81	528.97	243.61	246.5	260.98	263.92	216.26	220.27	212.18	216.04	226.6	228.57	199.79	211.5	151.76	154.99	212.76	216.84	245.29	256.53	118.55	122.27	195.48	199.44	162.59	166.72
CY049	256.64		114.8	117.79	115.78		251.38	256.02	246.63	249.63	228.54	237.2	526.87	530.26	243.63	247.57	263.76		215.2	220.31	200.3	220.9	222.68	228.57	199.78	211.51	151.85	155.11	219.53		256.64		118.72	122.36	195.3	203.16	162.46	166.57
CY005	255.58		114.74	117.72	97.61	115.79	251.36	255.97	249.65	254.81	228.44	237.13	526.44	528.64	243.64	246.55	260.81	263.78	216.28	220.25	212.16		226.54	228.53	205.43	211.56	151.92	155.07	219.74	224.94	245.36	256.6	118.51	122.21	195.35	199.29	162.45	166.61
CY050	256.58		114.8	117.73	97.59	115.71	251.28	256	249.65	254.79	228.39	237.15	526.41	528.63	243.6	246.62	260.82	263.75	216.23	220.16	212.14		226.53	228.48	205.42	211.62	151.87	155.15	219.74	224.92	245.37	256.64	118.47	122.27	195.29	199.21	162.39	166.51
CY051	256.53		114.76	117.76	97.51	115.71	251.27	256.06	249.72	254.78	228.45	237.12	526.5	528.72	243.61	246.56	260.79	263.78	216.33	220.25	212.17		226.5	228.44	199.71	211.52	151.95	155.15	219.83	224.92	245.41	256.67	118.51	122.23	195.31	199.21	162.38	166.57
CY052	256.45		114.75	117.69	97.59	115.73	251.39	255.97	249.69	254.76	228.38	237.01	527.13	529.3	243.64	246.51	260.82	263.82	216.31	220.25	212.15		226.48	228.5	199.78	211.57	151.94	155.19			245.4	256.69	118.47	122.21	195.28	199.2	162.39	166.52
CY053	256.58		114.75	117.76	97.58	115.75	251.31	255.97	249.7	254.8	228.37	237.07	526.81	529.05	243.64	246.51	260.79	263.79	216.24	220.18	212.15		227.49	229.44	199.78	211.56	151.87	155.07	219.76	224.94	245.31	256.6	118.45	122.18	195.29	199.21	162.39	166.52
CY054	256.57		114.77	117.78	115.79		251.39	256.04	246.66	249.7	228.38	237.13	526.58	529.91	243.7	247.58	263.73		216.2	220.21	173.43	200.22	222.62	226.58	199.64	211.61	151.88	155.1	217.41	219.5	245.43	256.62	118.65	122.3	195.23	203.1	162.67	166.8
CY056	255.55		114.79	117.76	97.61	115.79	251.41	256.02	249.68	254.75	228.33	237.22	527.01	529.23	243.66	246.56	260.87	263.83	216.28	220.25	212.16		226.6	228.52	199.79	211.55	151.85	155.11	219.79	224.9	245.36	256.59	118.54	122.23	195.35	203.21	162.45	166.61
CY057	256.64		114.87	117.8	97.64		251.45	256.08	249.69	254.72	228.41	237.14	526.95	529.15	243.67	246.54	260.91	263.91	216.32	220.32	212.17		226.58	228.54	199.72	211.46	151.82	155.03	216.78	228.49	245.35	256.55	118.57	122.28	195.35	199.3	162.49	166.61
CY059	255.63		114.89	117.9	97.71	115.86	251.5	256.21	249.64	254.69	227.41	236.21	526.81	529.05	243.63	246.59	260.99	263.94	216.32	220.32	212.17		226.57	228.62	199.79	205.35	151.76	154.99			245.3	256.58	118.63	122.35	195.48	199.44	162.58	166.79
CY006	256.51		114.75	117.66	97.53	115.67	251.4	256.03	249.59	254.72	228.41	237.13	526.58	528.8	243.7	246.56	260.86	263.84	216.29	220.21	173.55	212.15	227.52	229.52	199.71	211.54	151.86	155.07	219.83	224.97	245.32	256.62	118.52	122.22	195.31	199.28	162.45	166.55
CY062	256.47		114.76	117.68	97.59	115.68	251.37	256.02	249.67	254.69	228.4	237.01	526.72	528.88	243.64	246.59	260.83	263.83	216.28	220.21	212.19		226.52	228.53	205.34	211.54	151.87	155.15	219.79	224.89	245.31	256.59	118.57	122.3	195.3	199.21	162.39	166.52
CY063	256.44		114.78	117.71	97.59	115.76	251.36	255.99	249.59	254.66	228.31	237.11	526.5	528.72	243.65	246.51	260.77	263.76	216.31	220.23	212.16		226.51	228.52	205.47	211.57	151.87	155.15	219.73	224.88	245.31	256.62	118.49	122.3	195.31	199.21	162.38	166.49
CY065	256.64		114.75	117.67	97.59	115.76	251.44	256	249.71	254.77	228.39	237.05	526.84	528.97	243.61	246.47	260.86	263.85	216.26	220.19	205.65	212.18	226.52	228.46	199.78	211.58	151.86	155.06	204.71	216.77	245.33	256.57	118.53	122.25	195.23	203.09	162.38	166.58
CY069	256.63		114.81	117.79	97.73	115.88	251.44	256.05	249.69	254.81	228.38	237.06	526.89	529.16	243.74	246.66	261.01	263.91	216.3	220.28	212.17		226.65	229.64	199.72	205.3	151.74	155.03	216.87	228.56	245.29	256.57	118.63	122.31	195.47	199.38	162.48	166.66
CY007	256.61		114.78	126.4	111.78	115.82	250.37	254.18	243.83	252.77	237.17	254.45	525.81	527.95	244.63	246.62	260.66		216.32	224.06	201.03	220.81	224.57	226.5	199.64	211.51	155.03	166.67	216.58	220.93	245.33	256.6	122.29	130.43	195.35	202.21	158.4	166.64
CY070	256.64		114.91	117.85	116		251.4	256.09	249.66	253.92	228.59	237.22	525.81	530.09	243.67	247.6	263.92		216.25	220.31	200.29	220.81	223.77	228.63	199.79	211.53	151.76	154.99	219.56		256.57		118.7	122.35	195.48	203.3	162.58	166.69
CY071	256.64		114.85	117.74	115.89		251.41	255.99	246.67	253.94	228.52	237.22	526.58	529.91	243.67	247.56	263.82		216.25	221.29	200.29	220.86	223.61	226.59	199.79	211.5	151.85	155.11	219.52		256.64		118.69	122.37	195.38	203.19	162.52	166.67
CY072	256.64		114.78	117.77	97.61	115.82	251.4	255.94	249.61	254.72	228.45	237.14	526.98	529.22	243.63	246.48	260.85	263.83	216.24	220.22	212.11		226.5	228.5	205.36	211.51	151.85	155.11	219.78	224.91	245.37	256.63	118.55	122.25	195.42	199.36	162.45	166.62
CY074	256.54		114.79	139.09	97.6		249.58	252.09	249.62	254.74	228.51	237.17	526.72	528.88	244.51	247.44	260.84	263.98	216.32	220.24	192.46	215.21	227.5	231.45	199.71	205.39	154.99		216.95	224.98	245.44	256.61	122.27	130.31	195.25		158.32	166.58
CY075	256.53		114.78	117.77	97.61	115.74	251.35	256.03	249.64	254.71	228.32	236.99	526.78	528.98	243.59	246.57	260.83	263.86	216.21	220.19	212.17		227.51	229.43	205.42	211.55	151.85	155.11	219.81	224.93	245.35	256.57	118.48	122.25	195.34	199.28	162.36	166.52
CY076	256.44		114.83	117.81	97.52	115.81	251.34	256.04	249.65	254.62	219.73	228.48	526.9	529.14	243.66	246.51	260.85	263.83	216.25	220.23	212.19		227.52	229.52	199.78	211.52	151.87	155.07	216.96	219.79	245.35	256.55	118.47	122.24	195.35	199.29	162.45	166.54
CY077	256.54		114.83	117.8	97.53	115.7	251.48		249.69	254.77	228.26	237.06	526.78	528.9	243.54	246.44	260.93	263.94	216.31	220.34	212.2		227.42	229.41	205.34	211.6	151.84	155.07	219.83	224.94	245.34	256.62	118.47	122.23	195.29	199.22	162.44	166.6
CY078	256.28		114.75	126.33	97.61	115.78	251.4	253.31	248.67	254.78	228.33	237.1	526.9	529.14	243.63	247.41	260.91	263.81	216.24	220.22	210.26	212.18	227.45	229.45	199.71	211.5	151.85	155.11	217.27	219.84	245.35	256.62	118.54	122.38	195.35	199.29	162.45	166.61
CY079	256.53		114.73	117.76	97.61	115.77	251.41	256.07	249.65	254.79	228.49	237.14	526.86	529.07	244.59	246.57	260.84	263.86	216.3	220.26	212.2		226.53	229.51	199.72	211.51	151.84	155.07	219.78	224.88	245.41	256.62	118.52	122.28	195.29	199.29	162.44	166.6
CY008	256.69		114.84	117.82	115.86		251.41	256.03	246.51	249.56	228.49	237.12	526.9	530.26	243.64	247.56	263.72		215.22	220.31	200.3	220.9	222.65	226.51	199.79	211.5	151.87	155.07	217.5	219.49	245.37	256.56	118.64	122.18	195.43	203.21	162.46	166.64
CY080	256.54		114.76	117.69	97.63	115.74	251.38	256.02	249.64	254.74	228.4	237.13	526.64	528.82	243.69	246.57	260.95	263.88	216.24	220.24	212.17		227.54	229.51	199.72	211.47	151.84	155.07	219.81	224.86	245.34	256.61	118.55	122.34	195.42	199.37	162.49	166.61
CY082	256.6		114.85	117.77	97.8	115.89	251.49	256.1	249.71	254.81	228.5	237.17	527.01	529.23	243.71	246.65	260.85	263.81	216.3	220.28	212.17		227.67	229.63	199.72	211.51	151.76	154.99	219.83	224.78	245.33	256.54	118.73	122.44	195.57	199.51	162.57	166.76
CY084	256.53		114.87	117.77	97.61	115.79	251.45	256.06	249.63	254.81	228.42	237.11	526.81	529.05	244.58	246.57	260.81	263.85	216.29	221.29	212.24		227.54	229.53	199.79	211.57	151.78	155.07	219.81	224.94	245.34	256.6	118.62	122.32	195.35	199.29	162.53	166.71
CY085	256.52		114.87	126.49	97.61	125.7	249.6	251.43	246.66	249.65	228.57	237.12	526.98	529.14	241.76	247.47	260.88	263.86	216.4	220.31	173.61	210.35	226.53	230.54	199.64	205.44	151.85	155.03	217.35	224.91	245.44	256.64	122.26	130.34	195.4		158.33	162.45
CY086	256.48		114.79	117.71	97.6	115.79	251.5	256.07	249.68	254.82	228.44	237.11	526.72	528.88	244.61	246.55	260.87	263.86	216.32	220.32	212.24		226.58	228.52	199.78	211.58	151.87	155.07	219.79	224.87	245.39	256.63	118.49	122.2	195.4	199.28	162.7	166.89
CY088	256.62		114.87	117.77	97.69	115.79	251.44	256.06	249.63	254.75	228.43	237.13	526.72	528.97	243.64	246.57	260.88	263.86	216.32	220.31	212.19		226.57	228.5	205.37	211.53	151.77	155.03	219.8	224.86	245.38	256.66	118.55	122.32	195.42	199.29	162.53	166.62
CY089	256.52		114.84	117.73	97.61	115.82	251.41	256.08	249.63	254.59	228.47	237.12	526.61	528.81	244.54	246.53	260.92	263.88	216.25	221.32	212.21		227.5	229.49	199.71	211.48	151.84	155.07	219.83	224.94	245.32	256.6	118.54	122.29	195.35	199.29	162.52	166.67
CY091	256.56		114.85	117.82	97.7	115.83	251.36	256.1	249.63	254.64	228.43	237.16	526.84	529.06	243.69	246.52	260.83	263.86	216.23	220.26	212.12		226.6	228.52	199.72	211.5	151.77	155.03	217.38	228.56	245.37	256.59	118.54	122.21	195.38	199.29	162.52	166.6
CY093	256.67		106.45	114.86	97.74	115.88	245.78	251.51	249.74	254.89	228.54	237.18	526.78	528.93	243.72	247.51	260.8	263.82	216.42	221.38	192.52	201.23	226.63	229.6	199.58	208.31	151.73	154.92	219.73	224.77	245.44	256.59	118.79	122.44	195.56	203.32	162.55	166.71
CY094	255.59	261.14	114.69	117.63	97.69	115.84	251.3	255.92	249.55	253.8	228.42	237.08	525.54	529.64	243.59	247.53	263.67		216.1	221.23	200.23	216	222.54	226.41	199.85	211.67	152.03	155.03	219.27		256.67		118.49	122.17	195.18	203.03	162.29	166.44
CY095	256.62		114.62	117.65	97.67	115.78	251.31	256.01	249.53	253.77	228.36	237.01	525.86	530.09	243.64	247.53	263.59		215.1	220.17	200.23	220.89	222.51	228.45	199.85	211.69	152.11	155.28	219.48		256.61		118.54	122.13	195.11	202.96	162.31	166.41
CY098	256.46		114.54	117.58	97.42	115.56	251.27	255.98	249.54	254.65	228.26	236.88	526.52	528.75	243.58	246.56	260.75	263.66	216.16	220.12	212.15	216.01	226.42	228.42	205.58	211.71	152.13	155.24	219.68	225.04	245.4	256.63	118.3	122.09	194.9	199	162.23	166.44
CY001	255.19		114.88	117.86	97.61	115.94	249.58	251.42	244.72	253.96	234.34	237.09	526.96	529.22	243.74	247.6	260.67		216.39	220.3	202		226.52	230.46	205.44	211.51	155.07	160.69	216.58	219.8	245.33	256.53	122.2	126.29	191.54	195.36	155.36	162.53
CY010	255.26		114.85	117.76	97.72	115.97	249.54	251.48	244.63	254.83	234.4	237.1	526.55	528.82	243.78	247.6	260.69		216.43	220.26	202.03		227.61	231.52	205.3	211.37	154.95	160.67	216.54	219.82	245.26	256.54	122.38	126.38	191.58	195.46	155.31	162.57
CY012	256.1		114.87	117.77	97.69	115.88	249.55	251.45	244.66	247.03	234.39	237.13	526.67	528.89	243.76	247.6	260.64		216.33	221.26	192.5	201.99	227.52	231.52	205.43	211.5	155.03	160.68	216.59	219.79	245.35	256.58	122.21	126.3	191.55	195.36	158.41	162.53
CY014	256.1		114.77	117.71	97.59	115.77	249.48	251.41	244.68	253.88	234.32	237.02	526.61	528.87	243.79	247.55	260.59		216.36	220.24	202.02		227.44	231.42	205.5	211.58	155.15	160.61	216.5	219.75	245.37	256.63	122.18	126.32	191.4	195.28	155.23	162.39
CY009	255.22		114.83	117.8	97.61	115.82	249.53	251.36	244.68	252.7	234.4	237.08	527.04	529.3	243.76	247.6	260.66		216.37	220.2	201.99		226.52	230.51	205.36	211.5	155.03	160.68	216.54	219.82	245.39	256.65	122.29	126.37	191.54	195.43	155.27	162.45
CY099	255.14		111.59	114.62	97.48	115.7	250.41	253.29	244.59	253.74	231.07	236.97	526.67	528.92	243.69	247.52	260.43		216.2	220.07	201.16		226.35	230.27	205.55	211.71	155.28	160.56	216.42	219.67	245.4	256.66	118.39	121.93	191.12	194.99	155.11	162.23
CY101	256.63		114.54		97.4		253.41		246.92	249.85	228.62		526.99		247.65		260.64	263.77	216.18	220.16	187.31	218.11	227.26	229.21	205.57		156.05				245.39	248.18	122.2		194.93	201.81	153.96	162.24
CY102	256.74		114.1		97.51	115.59	253.44				228.64				247.64		260.58	263.73	216.08	220.06	187.25	213.97	226.25	228.2			155.03				245.44	248.31	122.21				153.99	162.25
CY064	256.67		114.79		97.68	149.4	253.48	258.03	246.9	249.89	228.58		526.75		247.64		260.63		216.38	220.37	187.41	218.22	226.53	228.53	205.45		155.03		211.52	217.37	245.5	248.33	122.28		202.22		154.16	162.46
CY105	255.22	260.25	111.27	114.68	98.6	113.41	245.75	247.63	246.67	259.85	236.98	254.62			241.74	246.61	260.86	263.61	216.08	219.85	173.45	210.23	224.33	226.22	199.68	211.59	151.92	155.11	217.25		245.29		122.28	126.29	194.87	206.82	158.16	162.25
CY106	255.38	260.35	114.73	126.37	98.6	113.31	245.71	251.27	247.69	250.59	237.06	254.74	525.71	528.93	241.75	246.58	260.87	263.68	216.09	219.87	173.46	210.21			199.68	211.62	153.03	156.17	217.24		245.29		122.29	126.3	194.95	206.9	158.16	162.33
CY107	255.22	260.13	114.67	126.29	98.59	113.43	245.71	247.65	246.76	259.96	237.06	254.71	524.73	529.02	241.82	246.57	260.88	263.68	217.17	220.85	173.49	210.21	225.31	227.19	199.68	211.57	151.83	155.02	217.23		245.29		122.26	126.25	194.98	206.86	158.26	162.32
CY112	255.49		114.59	126.45	97.2	115.39			246.65	254.72	228.42	237.08	528.92		244.66	246.62	260.84	263.65	214.93	220.05	173.44	210.19	226.16	230.2	199.6	211.63	151.91	155.07	219.13		244.15		118.37	122.21	194.84	202.72
CY013	255.24		111.83	114.81	97.69	115.78	248.53	253.39	243.87	254.74	228.6	237.23	526	529.22	243.64	247.5	255.79	260.7	216.37	220.36	175.24	195.52	228.53	230.54	205.45	211.54	155.07	160.69	216.55	219.76	245.33	256.64	118.48	122.25	195.31	202.22	158.41	162.45
CY026	255.19	260.2	114.72	117.73	98.84	113.65	245.74	247.59	246.66	259.88	236.99		524.66	528.79	241.74	246.5	246.73	260.89	216.35	220	173.5	210.31	225.47	227.35	199.64	211.52	151.88	155.19	217.37		245.39		122.37	126.37	195.34	206.15	162.39	170.71
CY027	255.29	260.29	114.79	126.4	98.92	113.72	245.76	251.37	246.67	259.99	236.91		524.87	529.13	241.84	246.59	246.76	263.72	216.35	220.14	173.54	210.34	225.54	227.42	199.64	211.56	151.95	155.15	217.16		245.35		122.35	126.42	195.36	207.21	158.32	162.47
CY032	255.3	260.25	114.75	126.38	98.93	113.69	245.72	251.43	246.71	259.93	236.98		524.66	528.81	241.84	246.67	246.75	260.89	216.36	220.11	173.63	210.33	225.63	227.48	199.57	211.48	151.85	155.1	217.37		245.42		122.41	126.35	195.42	207.27	158.35	162.44
CY033	255.23	260.31	114.95	126.5	98.94	113.72	245.75	251.4	246.77	259.96	237.1	254.74	525.85	529.07	241.77	246.6	246.76	260.92	216.37	220.15	173.63	210.34	225.58	227.47	199.58	211.39	151.83	155.11	217.39		245.38		122.43	126.46	195.48	207.3	158.36	162.49
CY004	255.21	260.05	114.83	126.42	99	125.7	245.71	251.31	246.69	259.93	237.06		524.83	529.05	241.86	246.58	246.77	260.89	217.34	221.04	173.57	210.31	225.57	227.51	199.64	211.56	151.87	155.15	217.45		245.34		122.36	126.32	195.32	207.17	158.34	162.46
CY040	255.19	260.14	114.87	126.39	98.93	113.7	245.76	251.34	243.67	246.66	236.97	254.66	525.73	529.06	241.83	246.64	246.67	260.89	216.36	220.05	173.47	210.29	225.53	227.39	199.64	211.47	151.95	155.15	217.35		245.38		122.3	126.35	195.33	207.16	158.26	162.38
CY042	255.29	260.22	114.89	126.47	98.92	113.61	245.83	251.44	246.78	259.95	237.01	254.66	525.47	528.8	241.76	246.65	246.74	260.92	216.35	220.14	173.51	210.34	224.56	226.5	199.57	211.55	151.87	155.07	217.44		245.39		122.38	126.36	195.3	207.2	158.32	162.47
CY048	255.24	260.24	114.92	126.47	98.93	113.7	245.81	251.43	246.66	259.81	237	254.65	524.7	528.97	241.77	246.6	246.84	260.96	216.38	220.12	173.63	210.36	224.56	226.48	199.64	211.54	151.85	155.11	217.43		245.35		122.46	126.4	195.41	207.25	158.35	162.51
CY055	255.21	260.26	114.86	126.43	98.85	113.64	245.75	251.34	246.69	259.79	237.01	254.65	524.7	528.97	241.77	246.56	246.8	263.73	216.38	220.07	173.58	210.3	225.51	227.37	199.57	211.49	151.85	155.11	217.43		245.43		122.39	126.43	195.32	207.25	158.34	162.45
CY058	255.26	260.22	114.88	126.49	99.03	113.75	245.88	251.42	246.75	259.94	237.12	254.73	524.67	528.92	241.84	246.61	246.88	261.02	216.37	220.13	173.65	210.36	224.64	226.58	199.58	211.41	151.74	155.03	217.52		245.42		122.45	126.46	195.47	207.3	158.5	162.57
CY060	255.2	260.15	114.9	126.43	98.93	113.68	245.78	249.5	246.63	259.89	237.05	254.68	524.7	528.97	241.82	246.6	246.78	263.77	216.35	220.18	173.59	210.32	224.6	226.53	199.57	211.51	151.85	155.11	217.35		245.36		122.41	126.44	195.35	207.21	158.33	162.45
CY061	255.44		114.83	126.58	97.68	115.72	245.75	251.35	246.71	254.64	228.41	237.08	528.97		244.61	246.62	260.89	263.67	215.14	220.33	173.57	210.32	226.45	230.47	199.57	211.59	151.87	155.15	218.97		245.44		118.5	122.3	195.36	203.16	158.4	162.46
CY066	255.44		114.83	139.17	97.53	115.63	249.59	251.37	243.73	246.63	228.31	237.07	529.15		244.65	246.64	260.87	263.7	215.14	220.22	173.51	210.27	226.48	230.47	199.43	211.5	151.85	155.11	197.06	218.84	245.37				195.34	203.21	158.33	162.45
CY068	255.37	260.27	114.87	126.41	98.94	113.67	245.76	251.44	246.74	259.93	237.06	254.68	524.75	528.98	241.81	246.67	246.78	260.95	216.34	220.07	173.56	210.33	224.65	226.56	199.58	211.45	151.84	155.07	217.43		245.4		122.35	126.42	195.46	207.27	162.51	170.77
CY073	255.2	260.24	114.87	126.36	98.92	113.71	245.74	251.35	243.74	246.66	237.02	254.68	524.53	528.72	241.74	246.62	246.76	263.72	216.32	220.1	173.57	210.31	224.58	226.45	199.64	211.57	151.86	155.06	217.44		245.37		122.41	126.38	195.39	207.24	158.32	162.46
CY081	255.27	260.26	114.94	126.45	98.95	113.7	245.85	251.49	243.85	246.77	237.08	254.75	524.62	528.91	241.77	246.58	246.83	263.77	216.4	220.17	173.69	210.38	224.62	227.48	199.58	211.48	151.76	155.06	217.45		245.33		122.51	126.44	195.46	207.33	158.44	162.56
CY083	255.28		114.85	126.49	97.63	115.78	251.43	253.39	246.69	249.64	228.4	237.13	525.98	529.15	244.59	246.63	260.97	263.9	216.31	220.24	173.68	210.27	224.66	226.57	199.65	211.49	151.83	155.03	217.45	219.77	245.41	256.61	118.51	122.32	195.46	199.36	162.5	166.62
CY087	255.23	260.26	114.9	126.43	98.93	113.65	245.77	251.34	246.75	259.88	237	254.65	524.62	528.89	241.81	246.61	246.75	260.95	217.4	221.16	173.67	210.33	225.6	227.51	199.64	211.51	151.87	155.07	217.43		245.31		122.37	126.37	195.41	207.29	158.4	162.53
CY090	255.18	260.25	115.03	126.54	99.01	113.76	245.75	251.38	246.72	259.97	237.02	254.65	524.79	529.06	241.77	246.59	246.82	263.73	216.35	220.16	173.66	210.27	224.61	227.45	199.57	211.5	151.85	155.03	217.43		245.36		122.4	126.39	195.45	207.37	162.6	162.71
CY092	255.36	260.35	114.95	126.46	99.1	113.79	245.84	251.46	246.76	259.95	237.09	254.84	524.83	529.08	241.84	246.65	246.84	263.79	216.45	220.14	173.7	210.37	224.69	226.57	199.58	211.46	151.76	154.99	217.46		245.42		122.48	126.42	195.52	207.4	162.55	170.84
CY096	254.18	260.11	114.74	126.35	98.88	113.59	245.7	251.33	246.58	250.48	236.95	254.62	524.73	528.93	243.63	246.6	246.42	260.51	216.29	220.07	173.44	210.19	224.45	226.37	199.77	211.72	152.11	155.36	217.21	219.34	245.28		122.28	126.26	195.09	207	158.2	162.3
CY097	255.52	261.09	111.78	114.64	97.51	115.64	245.62	249.42	246.59	254.64	228.27	237.01	528.66		244.64	246.62	260.75	263.59	215.09	220.18	173.48	210.29	226.26	230.26	199.61	211.72	152.12	155.28	219.15		245.38		118.36	122.16	195	202.9	158.19	162.23
CY100	259.03		111.65	114.62	97.5		252.29		253.58		228.68		527.26		241.8	253.35	260.63		221.06		214.16	218.12	230.17	238.03	206.48		156.05	158.41			233.82	245.28	122.26		194.93	198.91	162.24
CY067			111.84		97.7		251.49		253.49		228.65	237.15	526.02		241.76	247.63	260.68		220.32		187.41		221.63	238.22	205.33		155.03		202.15	214.22	245.57		114.39	122.17	202.2		162.43

## Sheet: Table S7
Table S7. Hardy-Weinberg equilibrium at 19 microsatellite loci among 5 groups of Dioscorea polystachya.
Locus no.	ClusterI	ClusterII	ClusterIII	ClusterIV	ClusterV
Do2	0	0.005775	0.953642	0.000502
Do22	0	0.171797	-	0.00374	1
Do7	4e-05	0.025347	-	0.001605	-
SSR1	0	0.171797	1	0.002531	-
SSR13	0	0.543813	0.317311	0.00449	0.0455
SSR17	0	0.171797	-	0.002713	1
SSR183	0	0.025347	-	0.000269	-
SSR214	0	0.025347	-	1e-05	-
SSR226	0	-	0.563703	0.025579	0.801252
SSR232	0	0.171797	0.157299	0	0.0455
SSR275	0	1	0.572407	0	0.261464
SSR277	0	0.025347	0.157299	8e-06	0.801252
SSR362	0	0.025347	-	1e-05	-
SSR368	0	0.025347	-	1e-05	1
SSR373	0	0.025347	1	0.003694	1
SSR377	0	0.025347	0.157299	0.888638	1
SSR41	0	0.171797	-	1.5e-05	1
SSR53	0	0.025347	0.261464	0.000223	0.261464
SSR92	0	0.171797	0.157299	0.001575	-
P<0.05 indicates significant deviations from HardyWeinberg equilibrium and P<0.01 indicates extremely significant deviations from Hardy-Weinberg equilibrium

## Sheet: Table S8
Table S8. Germplasm classification results by DUS testing and SSR in 113 yam accessions.
		ID	DUS traits	SSR markers
		CY001	ClusterI	ClusterII
		CY002	ClusterI	ClusterI
		CY003	ClusterI	ClusterI
		CY004	ClusterI	ClusterIV
		CY005	ClusterI	ClusterI
		CY006	ClusterI	ClusterI
		CY007	ClusterI	ClusterI
		CY008	ClusterI	ClusterI
		CY009	ClusterI	ClusterII
		CY010	ClusterI	ClusterII
		CY011	ClusterI	ClusterI
		CY012	ClusterII	ClusterII
		CY013	ClusterI	ClusterIV
		CY014	ClusterI	ClusterII
		CY015	ClusterI	ClusterI
		CY016	ClusterI	ClusterI
		CY017	ClusterI	ClusterI
		CY018	ClusterI	ClusterI
		CY019	ClusterI	ClusterI
		CY020	ClusterI	ClusterI
		CY021	ClusterI	ClusterI
		CY022	ClusterI	ClusterI
		CY023	ClusterI	ClusterI
		CY024	ClusterII	ClusterI
		CY025	ClusterI	ClusterI
		CY026	ClusterI	ClusterIV
		CY027	ClusterI	ClusterIV
		CY028	ClusterI	ClusterI
		CY029	ClusterI	ClusterI
		CY030	ClusterI	ClusterI
		CY031	ClusterII	ClusterI
		CY032	ClusterI	ClusterIV
		CY033	ClusterI	ClusterIV
		CY034	ClusterII	ClusterI
		CY035	ClusterI	ClusterI
		CY036	ClusterII	ClusterI
		CY037	ClusterI	ClusterI
		CY038	ClusterII	ClusterI
		CY039	ClusterII	ClusterI
		CY040	ClusterI	ClusterIV
		CY041	ClusterI	ClusterI
		CY042	ClusterI	ClusterIV
		CY043	ClusterII	ClusterI
		CY044	ClusterI	ClusterI
		CY045	ClusterI	ClusterI
		CY046	ClusterI	ClusterI
		CY047	ClusterI	ClusterI
		CY048	ClusterI	ClusterIV
		CY049	ClusterI	ClusterI
		CY050	ClusterI	ClusterI
		CY051	ClusterI	ClusterI
		CY052	ClusterI	ClusterI
		CY053	ClusterI	ClusterI
		CY054	ClusterI	ClusterI
		CY055	ClusterI	ClusterIV
		CY056	ClusterI	ClusterI
		CY057	ClusterI	ClusterI
		CY058	ClusterI	ClusterIV
		CY059	ClusterII	ClusterI
		CY060	ClusterI	ClusterIV
		CY061	ClusterI	ClusterIV
		CY062	ClusterII	ClusterI
		CY063	ClusterI	ClusterI
		CY064	ClusterIII	ClusterIII
		CY065	ClusterI	ClusterI
		CY066	ClusterI	ClusterIV
		CY067	ClusterIII	ClusterV
		CY068	ClusterII	ClusterIV
		CY069	ClusterII	ClusterI
		CY070	ClusterI	ClusterI
		CY071	ClusterI	ClusterI
		CY072	ClusterII	ClusterI
		CY073	ClusterI	ClusterIV
		CY074	ClusterI	ClusterI
		CY075	ClusterII	ClusterI
		CY076	ClusterII	ClusterI
		CY077	ClusterII	ClusterI
		CY078	ClusterII	ClusterI
		CY079	ClusterI	ClusterI
		CY080	ClusterII	ClusterI
		CY081	ClusterI	ClusterIV
		CY082	ClusterII	ClusterI
		CY083	ClusterII	ClusterIV
		CY084	ClusterII	ClusterI
		CY085	ClusterI	ClusterI
		CY086	ClusterI	ClusterI
		CY087	ClusterII	ClusterIV
		CY088	ClusterI	ClusterI
		CY089	ClusterI	ClusterI
		CY090	ClusterI	ClusterIV
		CY091	ClusterI	ClusterI
		CY092	ClusterI	ClusterIV
		CY093	ClusterI	ClusterI
		CY094	ClusterI	ClusterI
		CY095	ClusterI	ClusterI
		CY096	ClusterI	ClusterIV
		CY097	ClusterI	ClusterIV
		CY098	ClusterI	ClusterI
		CY099	ClusterII	ClusterII
		CY100	ClusterI	ClusterV
		CY101	ClusterIII	ClusterIII
		CY102	ClusterI	ClusterIII
		CY103	ClusterII	ClusterI
		CY104	ClusterII	ClusterI
		CY105	ClusterI	ClusterIV
		CY106	ClusterI	ClusterIV
		CY107	ClusterI	ClusterIV
		CY108	ClusterII	ClusterI
		CY109	ClusterI	ClusterI
		CY110	ClusterI	ClusterI
		CY111	ClusterII	ClusterI
		CY112	ClusterI	ClusterIV
		CY113	ClusterI	ClusterI
